# Supplementary material for: Robust and efficient annotation of cell states through gene signature scoring
Source: Genome Res. 2026 Mar;36(3):630–44. doi: 10.1101/gr.280926.125 (PMC12951948; doi:10.1101/gr.280926.125)
Supplement: Supplement 1 [file Supplemental_Code.zip]

Archive with 130 entries (96 files):
- ANS_code_main_and_supplementary/
- ANS_code_main_and_supplementary/.DS_Store
- ANS_code_main_and_supplementary/ANS_signature_scoring_package/
- ANS_code_main_and_supplementary/ANS_signature_scoring_package/.gitignore
- ANS_code_main_and_supplementary/ANS_signature_scoring_package/LICENSE
- ANS_code_main_and_supplementary/ANS_signature_scoring_package/poetry.lock
- ANS_code_main_and_supplementary/ANS_signature_scoring_package/pyproject.toml
- ANS_code_main_and_supplementary/ANS_signature_scoring_package/README.md
- ANS_code_main_and_supplementary/ANS_signature_scoring_package/requirements.txt
- ANS_code_main_and_supplementary/ANS_signature_scoring_package/.github/
- ANS_code_main_and_supplementary/ANS_signature_scoring_package/.github/workflows/
- ANS_code_main_and_supplementary/ANS_signature_scoring_package/.github/workflows/docs-deploy.yml
- ANS_code_main_and_supplementary/ANS_signature_scoring_package/docs/
- ANS_code_main_and_supplementary/ANS_signature_scoring_package/docs/.nojekyll
- ANS_code_main_and_supplementary/ANS_signature_scoring_package/docs/api.rst
- ANS_code_main_and_supplementary/ANS_signature_scoring_package/docs/conf.py
- ANS_code_main_and_supplementary/ANS_signature_scoring_package/docs/index.rst
- ANS_code_main_and_supplementary/ANS_signature_scoring_package/docs/make.bat
- ANS_code_main_and_supplementary/ANS_signature_scoring_package/docs/Makefile
- ANS_code_main_and_supplementary/ANS_signature_scoring_package/docs/tutorials.rst
- ANS_code_main_and_supplementary/ANS_signature_scoring_package/docs/img/
- ANS_code_main_and_supplementary/ANS_signature_scoring_package/docs/img/website_figure.png
- ANS_code_main_and_supplementary/ANS_signature_scoring_package/docs/source/
- ANS_code_main_and_supplementary/ANS_signature_scoring_package/docs/source/modules.rst
- ANS_code_main_and_supplementary/ANS_signature_scoring_package/docs/source/signaturescoring.rst
- ANS_code_main_and_supplementary/ANS_signature_scoring_package/docs/source/signaturescoring.utils.rst
- ANS_code_main_and_supplementary/ANS_signature_scoring_package/docs/tutorials/
- ANS_code_main_and_supplementary/ANS_signature_scoring_package/docs/tutorials/ANS_with_R.ipynb
- ANS_code_main_and_supplementary/ANS_signature_scoring_package/docs/tutorials/basic_scoring.ipynb
- ANS_code_main_and_supplementary/ANS_signature_scoring_package/docs/tutorials/tut_helper.py
- ANS_code_main_and_supplementary/ANS_signature_scoring_package/signaturescoring/
- ANS_code_main_and_supplementary/ANS_signature_scoring_package/signaturescoring/__init__.py
- ANS_code_main_and_supplementary/ANS_signature_scoring_package/signaturescoring/utils/
- ANS_code_main_and_supplementary/ANS_signature_scoring_package/signaturescoring/utils/metrics.py
- ANS_code_main_and_supplementary/ANS_signature_scoring_package/signaturescoring/utils/utils.py
- ANS_code_main_and_supplementary/ANS_signature_scoring_package/signaturescoring/utils/__init__.py
- ANS_code_main_and_supplementary/ANS_signature_scoring_package/src_R/
- ANS_code_main_and_supplementary/ANS_signature_scoring_package/src_R/adjusted_neighborhood_scoring.R
- ANS_code_main_and_supplementary/ANS_signature_scoring_package/tests/
- ANS_code_main_and_supplementary/ANS_signature_scoring_package/tests/conftest.py
- ANS_code_main_and_supplementary/ANS_signature_scoring_package/tests/preprocess_data.py
- ANS_code_main_and_supplementary/ANS_signature_scoring_package/tests/test_ans.py
- ANS_code_main_and_supplementary/ANS_signature_scoring_package/tests/test_preprocess_data.py
- ANS_code_main_and_supplementary/ANS_signature_scoring_package/tests/test_seurat.py
- ANS_code_main_and_supplementary/ANS_signature_scoring_package/tests/test_utils.py
- ANS_code_main_and_supplementary/ANS_signature_scoring_package/tests/__init__.py
- ANS_code_main_and_supplementary/ANS_signature_scoring_package/tutorials/
- ANS_code_main_and_supplementary/ANS_signature_scoring_package/tutorials/basic_scoring.ipynb
- ANS_code_main_and_supplementary/ANS_signature_scoring_package/tutorials/tut_helper.py
- ANS_code_main_and_supplementary/ANS_supplementary_information_incl_all_experiments/
- ANS_code_main_and_supplementary/ANS_supplementary_information_incl_all_experiments/.gitignore
- ANS_code_main_and_supplementary/ANS_supplementary_information_incl_all_experiments/environment.yml
- ANS_code_main_and_supplementary/ANS_supplementary_information_incl_all_experiments/README.md
- ANS_code_main_and_supplementary/ANS_supplementary_information_incl_all_experiments/requirements.txt
- ANS_code_main_and_supplementary/ANS_supplementary_information_incl_all_experiments/data/
- ANS_code_main_and_supplementary/ANS_supplementary_information_incl_all_experiments/data/constants.py
- ANS_code_main_and_supplementary/ANS_supplementary_information_incl_all_experiments/data/load_data.py
- ANS_code_main_and_supplementary/ANS_supplementary_information_incl_all_experiments/data/load_data_3ca.py
- ANS_code_main_and_supplementary/ANS_supplementary_information_incl_all_experiments/notebooks/
- ANS_code_main_and_supplementary/ANS_supplementary_information_incl_all_experiments/src/
- ANS_code_main_and_supplementary/ANS_supplementary_information_incl_all_experiments/src/data/
- ANS_code_main_and_supplementary/ANS_supplementary_information_incl_all_experiments/src/utils/
- ANS_code_main_and_supplementary/ANS_supplementary_information_incl_all_experiments/src/utils/metrics.py
- ANS_code_main_and_supplementary/ANS_supplementary_information_incl_all_experiments/src/utils/utils.py
- __MACOSX/
- __MACOSX/._ANS_code_main_and_supplementary
- __MACOSX/ANS_code_main_and_supplementary/
- __MACOSX/ANS_code_main_and_supplementary/._.DS_Store
- __MACOSX/ANS_code_main_and_supplementary/._ANS_signature_scoring_package
- __MACOSX/ANS_code_main_and_supplementary/._ANS_supplementary_information_incl_all_experiments
- __MACOSX/ANS_code_main_and_supplementary/ANS_signature_scoring_package/
- __MACOSX/ANS_code_main_and_supplementary/ANS_signature_scoring_package/._.github
- __MACOSX/ANS_code_main_and_supplementary/ANS_signature_scoring_package/._.gitignore
- __MACOSX/ANS_code_main_and_supplementary/ANS_signature_scoring_package/._docs
- __MACOSX/ANS_code_main_and_supplementary/ANS_signature_scoring_package/._LICENSE
- __MACOSX/ANS_code_main_and_supplementary/ANS_signature_scoring_package/._poetry.lock
- __MACOSX/ANS_code_main_and_supplementary/ANS_signature_scoring_package/._pyproject.toml
- __MACOSX/ANS_code_main_and_supplementary/ANS_signature_scoring_package/._README.md
- __MACOSX/ANS_code_main_and_supplementary/ANS_signature_scoring_package/._requirements.txt
- __MACOSX/ANS_code_main_and_supplementary/ANS_signature_scoring_package/._signaturescoring
- __MACOSX/ANS_code_main_and_supplementary/ANS_signature_scoring_package/._src_R
- __MACOSX/ANS_code_main_and_supplementary/ANS_signature_scoring_package/._tests
- __MACOSX/ANS_code_main_and_supplementary/ANS_signature_scoring_package/._tutorials
- __MACOSX/ANS_code_main_and_supplementary/ANS_signature_scoring_package/.github/
- __MACOSX/ANS_code_main_and_supplementary/ANS_signature_scoring_package/.github/._workflows
- __MACOSX/ANS_code_main_and_supplementary/ANS_signature_scoring_package/.github/workflows/
- __MACOSX/ANS_code_main_and_supplementary/ANS_signature_scoring_package/docs/
- __MACOSX/ANS_code_main_and_supplementary/ANS_signature_scoring_package/docs/._.nojekyll
- __MACOSX/ANS_code_main_and_supplementary/ANS_signature_scoring_package/docs/._api.rst
- __MACOSX/ANS_code_main_and_supplementary/ANS_signature_scoring_package/docs/._conf.py
- __MACOSX/ANS_code_main_and_supplementary/ANS_signature_scoring_package/docs/._img
- __MACOSX/ANS_code_main_and_supplementary/ANS_signature_scoring_package/docs/._index.rst
- __MACOSX/ANS_code_main_and_supplementary/ANS_signature_scoring_package/docs/._make.bat
- __MACOSX/ANS_code_main_and_supplementary/ANS_signature_scoring_package/docs/._Makefile
- __MACOSX/ANS_code_main_and_supplementary/ANS_signature_scoring_package/docs/._source
- __MACOSX/ANS_code_main_and_supplementary/ANS_signature_scoring_package/docs/._tutorials
- __MACOSX/ANS_code_main_and_supplementary/ANS_signature_scoring_package/docs/._tutorials.rst
- __MACOSX/ANS_code_main_and_supplementary/ANS_signature_scoring_package/docs/img/
- __MACOSX/ANS_code_main_and_supplementary/ANS_signature_scoring_package/docs/img/._website_figure.png
- __MACOSX/ANS_code_main_and_supplementary/ANS_signature_scoring_package/docs/source/
- __MACOSX/ANS_code_main_and_supplementary/ANS_signature_scoring_package/docs/source/._modules.rst
- __MACOSX/ANS_code_main_and_supplementary/ANS_signature_scoring_package/docs/source/._signaturescoring.rst
- __MACOSX/ANS_code_main_and_supplementary/ANS_signature_scoring_package/docs/tutorials/
- __MACOSX/ANS_code_main_and_supplementary/ANS_signature_scoring_package/docs/tutorials/._ANS_with_R.ipynb
- __MACOSX/ANS_code_main_and_supplementary/ANS_signature_scoring_package/docs/tutorials/._tut_helper.py
- __MACOSX/ANS_code_main_and_supplementary/ANS_signature_scoring_package/signaturescoring/
- __MACOSX/ANS_code_main_and_supplementary/ANS_signature_scoring_package/signaturescoring/._scoring_methods
- __MACOSX/ANS_code_main_and_supplementary/ANS_signature_scoring_package/signaturescoring/._utils
- __MACOSX/ANS_code_main_and_supplementary/ANS_signature_scoring_package/signaturescoring/.___init__.py
- __MACOSX/ANS_code_main_and_supplementary/ANS_signature_scoring_package/signaturescoring/utils/
- __MACOSX/ANS_code_main_and_supplementary/ANS_signature_scoring_package/signaturescoring/utils/._utils.py
- __MACOSX/ANS_code_main_and_supplementary/ANS_signature_scoring_package/src_R/
- __MACOSX/ANS_code_main_and_supplementary/ANS_signature_scoring_package/tests/
- __MACOSX/ANS_code_main_and_supplementary/ANS_signature_scoring_package/tests/._conftest.py
- __MACOSX/ANS_code_main_and_supplementary/ANS_signature_scoring_package/tests/._preprocess_data.py
- __MACOSX/ANS_code_main_and_supplementary/ANS_signature_scoring_package/tests/._test_ans.py
- __MACOSX/ANS_code_main_and_supplementary/ANS_signature_scoring_package/tests/._test_preprocess_data.py
- __MACOSX/ANS_code_main_and_supplementary/ANS_signature_scoring_package/tests/._test_seurat.py
- __MACOSX/ANS_code_main_and_supplementary/ANS_signature_scoring_package/tests/._test_utils.py
- __MACOSX/ANS_code_main_and_supplementary/ANS_signature_scoring_package/tests/.___init__.py
- __MACOSX/ANS_code_main_and_supplementary/ANS_signature_scoring_package/tutorials/
- __MACOSX/ANS_code_main_and_supplementary/ANS_signature_scoring_package/tutorials/._basic_scoring.ipynb
- __MACOSX/ANS_code_main_and_supplementary/ANS_signature_scoring_package/tutorials/._tut_helper.py
- __MACOSX/ANS_code_main_and_supplementary/ANS_supplementary_information_incl_all_experiments/
- __MACOSX/ANS_code_main_and_supplementary/ANS_supplementary_information_incl_all_experiments/._.gitignore
- __MACOSX/ANS_code_main_and_supplementary/ANS_supplementary_information_incl_all_experiments/._data
- __MACOSX/ANS_code_main_and_supplementary/ANS_supplementary_information_incl_all_experiments/._experiments
- __MACOSX/ANS_code_main_and_supplementary/ANS_supplementary_information_incl_all_experiments/._notebooks
- __MACOSX/ANS_code_main_and_supplementary/ANS_supplementary_information_incl_all_experiments/._README.md
- __MACOSX/ANS_code_main_and_supplementary/ANS_supplementary_information_incl_all_experiments/._src
