# Supplementary material for: Robust and efficient annotation of cell states through gene signature scoring
Source: Genome Res. 2026 Mar;36(3):630–44. doi: 10.1101/gr.280926.125 (PMC12951948; doi:10.1101/gr.280926.125)
Supplement: Supplement 1 [file Supplemental_Code.zip › ANS_code_main_and_supplementary/ANS_signature_scoring_package/poetry.lock]

[[package]]
name = "anndata"
version = "0.8.0"
description = "Annotated data."
category = "main"
optional = false
python-versions = ">=3.7"

[package.dependencies]
h5py = ">=3"
natsort = "*"
numpy = ">=1.16.5"
packaging = ">=20"
pandas = ">=1.1.1"
scipy = ">1.4"

[package.extras]
dev = ["black (>=20.8b1)", "docutils", "setuptools_scm"]
doc = ["nbsphinx", "scanpydoc (>=0.7.3)", "sphinx (>=4.1,<4.2)", "sphinx-autodoc-typehints (>=1.11.0)", "sphinx-rtd-theme", "sphinx_issues", "typing_extensions", "zarr"]
test = ["boltons", "dask[array]", "joblib", "loompy (>=3.0.5)", "matplotlib", "openpyxl", "pytest (>=6.0)", "pytest-cov (>=2.10)", "scanpy", "sklearn", "zarr"]

[[package]]
name = "attrs"
version = "22.1.0"
description = "Classes Without Boilerplate"
category = "dev"
optional = false
python-versions = ">=3.5"

[package.extras]
dev = ["cloudpickle", "coverage[toml] (>=5.0.2)", "furo", "hypothesis", "mypy (>=0.900,!=0.940)", "pre-commit", "pympler", "pytest (>=4.3.0)", "pytest-mypy-plugins", "sphinx", "sphinx-notfound-page", "zope.interface"]
docs = ["furo", "sphinx", "sphinx-notfound-page", "zope.interface"]
tests = ["cloudpickle", "coverage[toml] (>=5.0.2)", "hypothesis", "mypy (>=0.900,!=0.940)", "pympler", "pytest (>=4.3.0)", "pytest-mypy-plugins", "zope.interface"]
tests_no_zope = ["cloudpickle", "coverage[toml] (>=5.0.2)", "hypothesis", "mypy (>=0.900,!=0.940)", "pympler", "pytest (>=4.3.0)", "pytest-mypy-plugins"]

[[package]]
name = "colorama"
version = "0.4.6"
description = "Cross-platform colored terminal text."
category = "main"
optional = false
python-versions = "!=3.0.*,!=3.1.*,!=3.2.*,!=3.3.*,!=3.4.*,!=3.5.*,!=3.6.*,>=2.7"

[[package]]
name = "contourpy"
version = "1.0.6"
description = "Python library for calculating contours of 2D quadrilateral grids"
category = "main"
optional = false
python-versions = ">=3.7"

[package.dependencies]
numpy = ">=1.16"

[package.extras]
bokeh = ["bokeh", "selenium"]
docs = ["docutils (<0.18)", "sphinx (<=5.2.0)", "sphinx-rtd-theme"]
test = ["Pillow", "flake8", "isort", "matplotlib", "pytest"]
test-minimal = ["pytest"]
test-no-codebase = ["Pillow", "matplotlib", "pytest"]

[[package]]
name = "cycler"
version = "0.11.0"
description = "Composable style cycles"
category = "main"
optional = false
python-versions = ">=3.6"

[[package]]
name = "exceptiongroup"
version = "1.0.4"
description = "Backport of PEP 654 (exception groups)"
category = "dev"
optional = false
python-versions = ">=3.7"

[package.extras]
test = ["pytest (>=6)"]

[[package]]
name = "fonttools"
version = "4.38.0"
description = "Tools to manipulate font files"
category = "main"
optional = false
python-versions = ">=3.7"

[package.extras]
all = ["brotli (>=1.0.1)", "brotlicffi (>=0.8.0)", "fs (>=2.2.0,<3)", "lxml (>=4.0,<5)", "lz4 (>=1.7.4.2)", "matplotlib", "munkres", "scipy", "skia-pathops (>=0.5.0)", "sympy", "uharfbuzz (>=0.23.0)", "unicodedata2 (>=14.0.0)", "xattr", "zopfli (>=0.1.4)"]
graphite = ["lz4 (>=1.7.4.2)"]
interpolatable = ["munkres", "scipy"]
lxml = ["lxml (>=4.0,<5)"]
pathops = ["skia-pathops (>=0.5.0)"]
plot = ["matplotlib"]
repacker = ["uharfbuzz (>=0.23.0)"]
symfont = ["sympy"]
type1 = ["xattr"]
ufo = ["fs (>=2.2.0,<3)"]
unicode = ["unicodedata2 (>=14.0.0)"]
woff = ["brotli (>=1.0.1)", "brotlicffi (>=0.8.0)", "zopfli (>=0.1.4)"]

[[package]]
name = "h5py"
version = "3.7.0"
description = "Read and write HDF5 files from Python"
category = "main"
optional = false
python-versions = ">=3.7"

[package.dependencies]
numpy = ">=1.14.5"

[[package]]
name = "importlib-metadata"
version = "5.1.0"
description = "Read metadata from Python packages"
category = "main"
optional = false
python-versions = ">=3.7"

[package.dependencies]
zipp = ">=0.5"

[package.extras]
docs = ["furo", "jaraco.packaging (>=9)", "jaraco.tidelift (>=1.4)", "rst.linker (>=1.9)", "sphinx (>=3.5)"]
perf = ["ipython"]
testing = ["flake8 (<5)", "flufl.flake8", "importlib-resources (>=1.3)", "packaging", "pyfakefs", "pytest (>=6)", "pytest-black (>=0.3.7)", "pytest-checkdocs (>=2.4)", "pytest-cov", "pytest-enabler (>=1.3)", "pytest-flake8", "pytest-mypy (>=0.9.1)", "pytest-perf (>=0.9.2)"]

[[package]]
name = "iniconfig"
version = "1.1.1"
description = "iniconfig: brain-dead simple config-ini parsing"
category = "dev"
optional = false
python-versions = "*"

[[package]]
name = "joblib"
version = "1.2.0"
description = "Lightweight pipelining with Python functions"
category = "main"
optional = false
python-versions = ">=3.7"

[[package]]
name = "kiwisolver"
version = "1.4.4"
description = "A fast implementation of the Cassowary constraint solver"
category = "main"
optional = false
python-versions = ">=3.7"

[[package]]
name = "llvmlite"
version = "0.39.1"
description = "lightweight wrapper around basic LLVM functionality"
category = "main"
optional = false
python-versions = ">=3.7"

[[package]]
name = "matplotlib"
version = "3.6.2"
description = "Python plotting package"
category = "main"
optional = false
python-versions = ">=3.8"

[package.dependencies]
contourpy = ">=1.0.1"
cycler = ">=0.10"
fonttools = ">=4.22.0"
kiwisolver = ">=1.0.1"
numpy = ">=1.19"
packaging = ">=20.0"
pillow = ">=6.2.0"
pyparsing = ">=2.2.1"
python-dateutil = ">=2.7"
setuptools_scm = ">=7"

[[package]]
name = "natsort"
version = "8.2.0"
description = "Simple yet flexible natural sorting in Python."
category = "main"
optional = false
python-versions = ">=3.6"

[package.extras]
fast = ["fastnumbers (>=2.0.0)"]
icu = ["PyICU (>=1.0.0)"]

[[package]]
name = "networkx"
version = "2.8.8"
description = "Python package for creating and manipulating graphs and networks"
category = "main"
optional = false
python-versions = ">=3.8"

[package.extras]
default = ["matplotlib (>=3.4)", "numpy (>=1.19)", "pandas (>=1.3)", "scipy (>=1.8)"]
developer = ["mypy (>=0.982)", "pre-commit (>=2.20)"]
doc = ["nb2plots (>=0.6)", "numpydoc (>=1.5)", "pillow (>=9.2)", "pydata-sphinx-theme (>=0.11)", "sphinx (>=5.2)", "sphinx-gallery (>=0.11)", "texext (>=0.6.6)"]
extra = ["lxml (>=4.6)", "pydot (>=1.4.2)", "pygraphviz (>=1.9)", "sympy (>=1.10)"]
test = ["codecov (>=2.1)", "pytest (>=7.2)", "pytest-cov (>=4.0)"]

[[package]]
name = "numba"
version = "0.56.4"
description = "compiling Python code using LLVM"
category = "main"
optional = false
python-versions = ">=3.7"

[package.dependencies]
importlib-metadata = {version = "*", markers = "python_version < \"3.9\""}
llvmlite = ">=0.39.0dev0,<0.40"
numpy = ">=1.18,<1.24"
setuptools = "*"

[[package]]
name = "numpy"
version = "1.23.5"
description = "NumPy is the fundamental package for array computing with Python."
category = "main"
optional = false
python-versions = ">=3.8"

[[package]]
name = "packaging"
version = "22.0"
description = "Core utilities for Python packages"
category = "main"
optional = false
python-versions = ">=3.7"

[[package]]
name = "pandas"
version = "1.5.2"
description = "Powerful data structures for data analysis, time series, and statistics"
category = "main"
optional = false
python-versions = ">=3.8"

[package.dependencies]
numpy = [
    {version = ">=1.20.3", markers = "python_version < \"3.10\""},
    {version = ">=1.21.0", markers = "python_version >= \"3.10\""},
    {version = ">=1.23.2", markers = "python_version >= \"3.11\""},
]
python-dateutil = ">=2.8.1"
pytz = ">=2020.1"

[package.extras]
test = ["hypothesis (>=5.5.3)", "pytest (>=6.0)", "pytest-xdist (>=1.31)"]

[[package]]
name = "patsy"
version = "0.5.3"
description = "A Python package for describing statistical models and for building design matrices."
category = "main"
optional = false
python-versions = "*"

[package.dependencies]
numpy = ">=1.4"
six = "*"

[package.extras]
test = ["pytest", "pytest-cov", "scipy"]

[[package]]
name = "Pillow"
version = "9.3.0"
description = "Python Imaging Library (Fork)"
category = "main"
optional = false
python-versions = ">=3.7"

[package.extras]
docs = ["furo", "olefile", "sphinx (>=2.4)", "sphinx-copybutton", "sphinx-issues (>=3.0.1)", "sphinx-removed-in", "sphinxext-opengraph"]
tests = ["check-manifest", "coverage", "defusedxml", "markdown2", "olefile", "packaging", "pyroma", "pytest", "pytest-cov", "pytest-timeout"]

[[package]]
name = "pluggy"
version = "1.0.0"
description = "plugin and hook calling mechanisms for python"
category = "dev"
optional = false
python-versions = ">=3.6"

[package.extras]
dev = ["pre-commit", "tox"]
testing = ["pytest", "pytest-benchmark"]

[[package]]
name = "pynndescent"
version = "0.5.8"
description = "Nearest Neighbor Descent"
category = "main"
optional = false
python-versions = "*"

[package.dependencies]
joblib = ">=0.11"
llvmlite = ">=0.30"
numba = ">=0.51.2"
scikit-learn = ">=0.18"
scipy = ">=1.0"

[[package]]
name = "pyparsing"
version = "3.0.9"
description = "pyparsing module - Classes and methods to define and execute parsing grammars"
category = "main"
optional = false
python-versions = ">=3.6.8"

[package.extras]
diagrams = ["jinja2", "railroad-diagrams"]

[[package]]
name = "pytest"
version = "7.2.0"
description = "pytest: simple powerful testing with Python"
category = "dev"
optional = false
python-versions = ">=3.7"

[package.dependencies]
attrs = ">=19.2.0"
colorama = {version = "*", markers = "sys_platform == \"win32\""}
exceptiongroup = {version = ">=1.0.0rc8", markers = "python_version < \"3.11\""}
iniconfig = "*"
packaging = "*"
pluggy = ">=0.12,<2.0"
tomli = {version = ">=1.0.0", markers = "python_version < \"3.11\""}

[package.extras]
testing = ["argcomplete", "hypothesis (>=3.56)", "mock", "nose", "pygments (>=2.7.2)", "requests", "xmlschema"]

[[package]]
name = "python-dateutil"
version = "2.8.2"
description = "Extensions to the standard Python datetime module"
category = "main"
optional = false
python-versions = "!=3.0.*,!=3.1.*,!=3.2.*,>=2.7"

[package.dependencies]
six = ">=1.5"

[[package]]
name = "pytz"
version = "2022.6"
description = "World timezone definitions, modern and historical"
category = "main"
optional = false
python-versions = "*"

[[package]]
name = "scanpy"
version = "1.9.1"
description = "Single-Cell Analysis in Python."
category = "main"
optional = false
python-versions = ">=3.7"

[package.dependencies]
anndata = ">=0.7.4"
h5py = ">=3"
joblib = "*"
matplotlib = ">=3.4"
natsort = "*"
networkx = ">=2.3"
numba = ">=0.41.0"
numpy = ">=1.17.0"
packaging = "*"
pandas = ">=1.0"
patsy = "*"
scikit-learn = ">=0.22"
scipy = ">=1.4"
seaborn = "*"
session-info = "*"
statsmodels = ">=0.10.0rc2"
tqdm = "*"
umap-learn = ">=0.3.10"

[package.extras]
bbknn = ["bbknn"]
dev = ["black (>=20.8b1)", "docutils", "setuptools_scm"]
doc = ["myst-parser", "python-igraph", "scanpydoc[typehints] (>=0.7.7)", "sphinx (>=4.4)", "sphinx-rtd-theme (>=1.0)", "typing_extensions"]
harmony = ["harmonypy"]
leiden = ["leidenalg", "python-igraph"]
louvain = ["louvain (>=0.6,!=0.6.2)", "python-igraph"]
magic = ["magic-impute (>=2.0)"]
rapids = ["cudf (>=0.9)", "cugraph (>=0.9)", "cuml (>=0.9)"]
scanorama = ["scanorama"]
scrublet = ["scrublet"]
skmisc = ["scikit-misc (>=0.1.3)"]
test = ["dask[array] (!=2.17.0)", "flit_core", "fsspec", "profimp", "pytest (>=4.4)", "pytest-nunit", "zappy", "zarr"]

[[package]]
name = "scikit-learn"
version = "1.2.0"
description = "A set of python modules for machine learning and data mining"
category = "main"
optional = false
python-versions = ">=3.8"

[package.dependencies]
joblib = ">=1.1.1"
numpy = ">=1.17.3"
scipy = ">=1.3.2"
threadpoolctl = ">=2.0.0"

[package.extras]
benchmark = ["matplotlib (>=3.1.3)", "memory-profiler (>=0.57.0)", "pandas (>=1.0.5)"]
docs = ["Pillow (>=7.1.2)", "matplotlib (>=3.1.3)", "memory-profiler (>=0.57.0)", "numpydoc (>=1.2.0)", "pandas (>=1.0.5)", "plotly (>=5.10.0)", "pooch (>=1.6.0)", "scikit-image (>=0.16.2)", "seaborn (>=0.9.0)", "sphinx (>=4.0.1)", "sphinx-gallery (>=0.7.0)", "sphinx-prompt (>=1.3.0)", "sphinxext-opengraph (>=0.4.2)"]
examples = ["matplotlib (>=3.1.3)", "pandas (>=1.0.5)", "plotly (>=5.10.0)", "pooch (>=1.6.0)", "scikit-image (>=0.16.2)", "seaborn (>=0.9.0)"]
tests = ["black (>=22.3.0)", "flake8 (>=3.8.2)", "matplotlib (>=3.1.3)", "mypy (>=0.961)", "numpydoc (>=1.2.0)", "pandas (>=1.0.5)", "pooch (>=1.6.0)", "pyamg (>=4.0.0)", "pytest (>=5.3.1)", "pytest-cov (>=2.9.0)", "scikit-image (>=0.16.2)"]

[[package]]
name = "scikit-misc"
version = "0.1.4"
description = "Miscellaneous tools for scientific computing."
category = "main"
optional = false
python-versions = "*"

[package.dependencies]
numpy = "*"

[[package]]
name = "scipy"
version = "1.6.1"
description = "SciPy: Scientific Library for Python"
category = "main"
optional = false
python-versions = ">=3.7"

[package.dependencies]
numpy = ">=1.16.5"

[[package]]
name = "scipy"
version = "1.9.3"
description = "Fundamental algorithms for scientific computing in Python"
category = "main"
optional = false
python-versions = ">=3.8"

[package.dependencies]
numpy = ">=1.18.5,<1.26.0"

[package.extras]
dev = ["flake8", "mypy", "pycodestyle", "typing_extensions"]
doc = ["matplotlib (>2)", "numpydoc", "pydata-sphinx-theme (==0.9.0)", "sphinx (!=4.1.0)", "sphinx-panels (>=0.5.2)", "sphinx-tabs"]
test = ["asv", "gmpy2", "mpmath", "pytest", "pytest-cov", "pytest-xdist", "scikit-umfpack", "threadpoolctl"]

[[package]]
name = "seaborn"
version = "0.12.1"
description = "Statistical data visualization"
category = "main"
optional = false
python-versions = ">=3.7"

[package.dependencies]
matplotlib = ">=3.1,<3.6.1 || >3.6.1"
numpy = ">=1.17"
pandas = ">=0.25"

[package.extras]
dev = ["flake8", "mypy", "pandas-stubs", "pre-commit", "pytest", "pytest-cov", "pytest-xdist"]
docs = ["ipykernel", "nbconvert", "numpydoc", "pydata_sphinx_theme (==0.10.0rc2)", "pyyaml", "sphinx-copybutton", "sphinx-design", "sphinx-issues"]
stats = ["scipy (>=1.3)", "statsmodels (>=0.10)"]

[[package]]
name = "session-info"
version = "1.0.0"
description = "session_info outputs version information for modules loaded in the current session, Python, and the OS."
category = "main"
optional = false
python-versions = ">=3.6"

[package.dependencies]
stdlib_list = "*"

[[package]]
name = "setuptools"
version = "65.6.3"
description = "Easily download, build, install, upgrade, and uninstall Python packages"
category = "main"
optional = false
python-versions = ">=3.7"

[package.extras]
docs = ["furo", "jaraco.packaging (>=9)", "jaraco.tidelift (>=1.4)", "pygments-github-lexers (==0.0.5)", "rst.linker (>=1.9)", "sphinx (>=3.5)", "sphinx-favicon", "sphinx-hoverxref (<2)", "sphinx-inline-tabs", "sphinx-notfound-page (==0.8.3)", "sphinx-reredirects", "sphinxcontrib-towncrier"]
testing = ["build[virtualenv]", "filelock (>=3.4.0)", "flake8 (<5)", "flake8-2020", "ini2toml[lite] (>=0.9)", "jaraco.envs (>=2.2)", "jaraco.path (>=3.2.0)", "pip (>=19.1)", "pip-run (>=8.8)", "pytest (>=6)", "pytest-black (>=0.3.7)", "pytest-checkdocs (>=2.4)", "pytest-cov", "pytest-enabler (>=1.3)", "pytest-flake8", "pytest-mypy (>=0.9.1)", "pytest-perf", "pytest-timeout", "pytest-xdist", "tomli-w (>=1.0.0)", "virtualenv (>=13.0.0)", "wheel"]
testing-integration = ["build[virtualenv]", "filelock (>=3.4.0)", "jaraco.envs (>=2.2)", "jaraco.path (>=3.2.0)", "pytest", "pytest-enabler", "pytest-xdist", "tomli", "virtualenv (>=13.0.0)", "wheel"]

[[package]]
name = "setuptools-scm"
version = "7.1.0"
description = "the blessed package to manage your versions by scm tags"
category = "main"
optional = false
python-versions = ">=3.7"

[package.dependencies]
packaging = ">=20.0"
setuptools = "*"
tomli = {version = ">=1.0.0", markers = "python_version < \"3.11\""}
typing-extensions = "*"

[package.extras]
test = ["pytest (>=6.2)", "virtualenv (>20)"]
toml = ["setuptools (>=42)"]

[[package]]
name = "six"
version = "1.16.0"
description = "Python 2 and 3 compatibility utilities"
category = "main"
optional = false
python-versions = ">=2.7, !=3.0.*, !=3.1.*, !=3.2.*"

[[package]]
name = "statsmodels"
version = "0.13.5"
description = "Statistical computations and models for Python"
category = "main"
optional = false
python-versions = ">=3.7"

[package.dependencies]
numpy = [
    {version = ">=1.17", markers = "python_version != \"3.10\" or platform_system != \"Windows\" or platform_python_implementation == \"PyPy\""},
    {version = ">=1.22.3", markers = "python_version == \"3.10\" and platform_system == \"Windows\" and platform_python_implementation != \"PyPy\""},
]
packaging = ">=21.3"
pandas = ">=0.25"
patsy = ">=0.5.2"
scipy = [
    {version = ">=1.3", markers = "(python_version > \"3.9\" or platform_system != \"Windows\" or platform_machine != \"x86\") and python_version < \"3.12\""},
    {version = ">=1.3,<1.9", markers = "python_version == \"3.8\" and platform_system == \"Windows\" and platform_machine == \"x86\" or python_version == \"3.9\" and platform_system == \"Windows\" and platform_machine == \"x86\""},
]

[package.extras]
build = ["cython (>=0.29.32)"]
develop = ["Jinja2", "colorama", "cython (>=0.29.32)", "cython (>=0.29.32,<3.0.0)", "flake8", "isort", "joblib", "matplotlib (>=3)", "oldest-supported-numpy (>=2022.4.18)", "pytest (>=7.0.1,<7.1.0)", "pytest-randomly", "pytest-xdist", "pywinpty", "setuptools-scm[toml] (>=7.0.0,<7.1.0)"]
docs = ["ipykernel", "jupyter-client", "matplotlib", "nbconvert", "nbformat", "numpydoc", "pandas-datareader", "sphinx"]

[[package]]
name = "stdlib-list"
version = "0.8.0"
description = "A list of Python Standard Libraries (2.6-7, 3.2-9)."
category = "main"
optional = false
python-versions = "*"

[package.extras]
develop = ["sphinx"]

[[package]]
name = "threadpoolctl"
version = "3.1.0"
description = "threadpoolctl"
category = "main"
optional = false
python-versions = ">=3.6"

[[package]]
name = "tomli"
version = "2.0.1"
description = "A lil' TOML parser"
category = "main"
optional = false
python-versions = ">=3.7"

[[package]]
name = "tqdm"
version = "4.64.1"
description = "Fast, Extensible Progress Meter"
category = "main"
optional = false
python-versions = "!=3.0.*,!=3.1.*,!=3.2.*,!=3.3.*,>=2.7"

[package.dependencies]
colorama = {version = "*", markers = "platform_system == \"Windows\""}

[package.extras]
dev = ["py-make (>=0.1.0)", "twine", "wheel"]
notebook = ["ipywidgets (>=6)"]
slack = ["slack-sdk"]
telegram = ["requests"]

[[package]]
name = "typing-extensions"
version = "4.4.0"
description = "Backported and Experimental Type Hints for Python 3.7+"
category = "main"
optional = false
python-versions = ">=3.7"

[[package]]
name = "umap-learn"
version = "0.5.3"
description = "Uniform Manifold Approximation and Projection"
category = "main"
optional = false
python-versions = "*"

[package.dependencies]
numba = ">=0.49"
numpy = ">=1.17"
pynndescent = ">=0.5"
scikit-learn = ">=0.22"
scipy = ">=1.0"
tqdm = "*"

[package.extras]
parametric_umap = ["tensorflow (>=2.1)", "tensorflow-probability (>=0.10)"]
plot = ["bokeh", "colorcet", "datashader", "holoviews", "matplotlib", "pandas", "scikit-image", "seaborn"]

[[package]]
name = "zipp"
version = "3.11.0"
description = "Backport of pathlib-compatible object wrapper for zip files"
category = "main"
optional = false
python-versions = ">=3.7"

[package.extras]
docs = ["furo", "jaraco.packaging (>=9)", "jaraco.tidelift (>=1.4)", "rst.linker (>=1.9)", "sphinx (>=3.5)"]
testing = ["flake8 (<5)", "func-timeout", "jaraco.functools", "jaraco.itertools", "more-itertools", "pytest (>=6)", "pytest-black (>=0.3.7)", "pytest-checkdocs (>=2.4)", "pytest-cov", "pytest-enabler (>=1.3)", "pytest-flake8", "pytest-mypy (>=0.9.1)"]

[metadata]
lock-version = "1.1"
python-versions = "^3.8"
content-hash = "987cd3dbd62eae2d1ee3daa8421f2b99e2110cb43902456d0268efd41541a227"

[metadata.files]
anndata = [
    {file = "anndata-0.8.0-py3-none-any.whl", hash = "sha256:2a929360c3c893370865e8ee3d3b9d95ee93239da91bafc5bf5f3c306796746e"},
    {file = "anndata-0.8.0.tar.gz", hash = "sha256:94d2cc6f76c0317c0ac28564e3092b313b7ad19c737d66701961f3e620b9066e"},
]
attrs = [
    {file = "attrs-22.1.0-py2.py3-none-any.whl", hash = "sha256:86efa402f67bf2df34f51a335487cf46b1ec130d02b8d39fd248abfd30da551c"},
    {file = "attrs-22.1.0.tar.gz", hash = "sha256:29adc2665447e5191d0e7c568fde78b21f9672d344281d0c6e1ab085429b22b6"},
]
colorama = [
    {file = "colorama-0.4.6-py2.py3-none-any.whl", hash = "sha256:4f1d9991f5acc0ca119f9d443620b77f9d6b33703e51011c16baf57afb285fc6"},
    {file = "colorama-0.4.6.tar.gz", hash = "sha256:08695f5cb7ed6e0531a20572697297273c47b8cae5a63ffc6d6ed5c201be6e44"},
]
contourpy = [
    {file = "contourpy-1.0.6-cp310-cp310-macosx_10_9_universal2.whl", hash = "sha256:613c665529899b5d9fade7e5d1760111a0b011231277a0d36c49f0d3d6914bd6"},
    {file = "contourpy-1.0.6-cp310-cp310-macosx_10_9_x86_64.whl", hash = "sha256:78ced51807ccb2f45d4ea73aca339756d75d021069604c2fccd05390dc3c28eb"},
    {file = "contourpy-1.0.6-cp310-cp310-macosx_11_0_arm64.whl", hash = "sha256:b3b1bd7577c530eaf9d2bc52d1a93fef50ac516a8b1062c3d1b9bcec9ebe329b"},
    {file = "contourpy-1.0.6-cp310-cp310-manylinux_2_17_aarch64.manylinux2014_aarch64.whl", hash = "sha256:d8834c14b8c3dd849005e06703469db9bf96ba2d66a3f88ecc539c9a8982e0ee"},
    {file = "contourpy-1.0.6-cp310-cp310-manylinux_2_17_i686.manylinux2014_i686.whl", hash = "sha256:f4052a8a4926d4468416fc7d4b2a7b2a3e35f25b39f4061a7e2a3a2748c4fc48"},
    {file = "contourpy-1.0.6-cp310-cp310-manylinux_2_17_x86_64.manylinux2014_x86_64.whl", hash = "sha256:1c0e1308307a75e07d1f1b5f0f56b5af84538a5e9027109a7bcf6cb47c434e72"},
    {file = "contourpy-1.0.6-cp310-cp310-musllinux_1_1_aarch64.whl", hash = "sha256:9fc4e7973ed0e1fe689435842a6e6b330eb7ccc696080dda9a97b1a1b78e41db"},
    {file = "contourpy-1.0.6-cp310-cp310-musllinux_1_1_i686.whl", hash = "sha256:08e8d09d96219ace6cb596506fb9b64ea5f270b2fb9121158b976d88871fcfd1"},
    {file = "contourpy-1.0.6-cp310-cp310-musllinux_1_1_x86_64.whl", hash = "sha256:f33da6b5d19ad1bb5e7ad38bb8ba5c426d2178928bc2b2c44e8823ea0ecb6ff3"},
    {file = "contourpy-1.0.6-cp310-cp310-win32.whl", hash = "sha256:12a7dc8439544ed05c6553bf026d5e8fa7fad48d63958a95d61698df0e00092b"},
    {file = "contourpy-1.0.6-cp310-cp310-win_amd64.whl", hash = "sha256:eadad75bf91897f922e0fb3dca1b322a58b1726a953f98c2e5f0606bd8408621"},
    {file = "contourpy-1.0.6-cp311-cp311-macosx_10_9_universal2.whl", hash = "sha256:913bac9d064cff033cf3719e855d4f1db9f1c179e0ecf3ba9fdef21c21c6a16a"},
    {file = "contourpy-1.0.6-cp311-cp311-macosx_10_9_x86_64.whl", hash = "sha256:46deb310a276cc5c1fd27958e358cce68b1e8a515fa5a574c670a504c3a3fe30"},
    {file = "contourpy-1.0.6-cp311-cp311-macosx_11_0_arm64.whl", hash = "sha256:b64f747e92af7da3b85631a55d68c45a2d728b4036b03cdaba4bd94bcc85bd6f"},
    {file = "contourpy-1.0.6-cp311-cp311-manylinux_2_17_aarch64.manylinux2014_aarch64.whl", hash = "sha256:50627bf76abb6ba291ad08db583161939c2c5fab38c38181b7833423ab9c7de3"},
    {file = "contourpy-1.0.6-cp311-cp311-manylinux_2_17_i686.manylinux2014_i686.whl", hash = "sha256:358f6364e4873f4d73360b35da30066f40387dd3c427a3e5432c6b28dd24a8fa"},
    {file = "contourpy-1.0.6-cp311-cp311-manylinux_2_17_x86_64.manylinux2014_x86_64.whl", hash = "sha256:c78bfbc1a7bff053baf7e508449d2765964d67735c909b583204e3240a2aca45"},
    {file = "contourpy-1.0.6-cp311-cp311-musllinux_1_1_aarch64.whl", hash = "sha256:e43255a83835a129ef98f75d13d643844d8c646b258bebd11e4a0975203e018f"},
    {file = "contourpy-1.0.6-cp311-cp311-musllinux_1_1_i686.whl", hash = "sha256:375d81366afd547b8558c4720337218345148bc2fcffa3a9870cab82b29667f2"},
    {file = "contourpy-1.0.6-cp311-cp311-musllinux_1_1_x86_64.whl", hash = "sha256:b98c820608e2dca6442e786817f646d11057c09a23b68d2b3737e6dcb6e4a49b"},
    {file = "contourpy-1.0.6-cp311-cp311-win32.whl", hash = "sha256:0e4854cc02006ad6684ce092bdadab6f0912d131f91c2450ce6dbdea78ee3c0b"},
    {file = "contourpy-1.0.6-cp311-cp311-win_amd64.whl", hash = "sha256:d2eff2af97ea0b61381828b1ad6cd249bbd41d280e53aea5cccd7b2b31b8225c"},
    {file = "contourpy-1.0.6-cp37-cp37m-macosx_10_9_x86_64.whl", hash = "sha256:5b117d29433fc8393b18a696d794961464e37afb34a6eeb8b2c37b5f4128a83e"},
    {file = "contourpy-1.0.6-cp37-cp37m-manylinux_2_17_aarch64.manylinux2014_aarch64.whl", hash = "sha256:341330ed19074f956cb20877ad8d2ae50e458884bfa6a6df3ae28487cc76c768"},
    {file = "contourpy-1.0.6-cp37-cp37m-manylinux_2_17_i686.manylinux2014_i686.whl", hash = "sha256:371f6570a81dfdddbb837ba432293a63b4babb942a9eb7aaa699997adfb53278"},
    {file = "contourpy-1.0.6-cp37-cp37m-manylinux_2_17_x86_64.manylinux2014_x86_64.whl", hash = "sha256:9447c45df407d3ecb717d837af3b70cfef432138530712263730783b3d016512"},
    {file = "contourpy-1.0.6-cp37-cp37m-musllinux_1_1_aarch64.whl", hash = "sha256:730c27978a0003b47b359935478b7d63fd8386dbb2dcd36c1e8de88cbfc1e9de"},
    {file = "contourpy-1.0.6-cp37-cp37m-musllinux_1_1_i686.whl", hash = "sha256:da1ef35fd79be2926ba80fbb36327463e3656c02526e9b5b4c2b366588b74d9a"},
    {file = "contourpy-1.0.6-cp37-cp37m-musllinux_1_1_x86_64.whl", hash = "sha256:cd2bc0c8f2e8de7dd89a7f1c10b8844e291bca17d359373203ef2e6100819edd"},
    {file = "contourpy-1.0.6-cp37-cp37m-win32.whl", hash = "sha256:3a1917d3941dd58732c449c810fa7ce46cc305ce9325a11261d740118b85e6f3"},
    {file = "contourpy-1.0.6-cp37-cp37m-win_amd64.whl", hash = "sha256:06ca79e1efbbe2df795822df2fa173d1a2b38b6e0f047a0ec7903fbca1d1847e"},
    {file = "contourpy-1.0.6-cp38-cp38-macosx_10_9_universal2.whl", hash = "sha256:e626cefff8491bce356221c22af5a3ea528b0b41fbabc719c00ae233819ea0bf"},
    {file = "contourpy-1.0.6-cp38-cp38-macosx_10_9_x86_64.whl", hash = "sha256:dbe6fe7a1166b1ddd7b6d887ea6fa8389d3f28b5ed3f73a8f40ece1fc5a3d340"},
    {file = "contourpy-1.0.6-cp38-cp38-macosx_11_0_arm64.whl", hash = "sha256:e13b31d1b4b68db60b3b29f8e337908f328c7f05b9add4b1b5c74e0691180109"},
    {file = "contourpy-1.0.6-cp38-cp38-manylinux_2_17_aarch64.manylinux2014_aarch64.whl", hash = "sha256:a79d239fc22c3b8d9d3de492aa0c245533f4f4c7608e5749af866949c0f1b1b9"},
    {file = "contourpy-1.0.6-cp38-cp38-manylinux_2_17_i686.manylinux2014_i686.whl", hash = "sha256:9e8e686a6db92a46111a1ee0ee6f7fbfae4048f0019de207149f43ac1812cf95"},
    {file = "contourpy-1.0.6-cp38-cp38-manylinux_2_17_x86_64.manylinux2014_x86_64.whl", hash = "sha256:acd2bd02f1a7adff3a1f33e431eb96ab6d7987b039d2946a9b39fe6fb16a1036"},
    {file = "contourpy-1.0.6-cp38-cp38-musllinux_1_1_aarch64.whl", hash = "sha256:03d1b9c6b44a9e30d554654c72be89af94fab7510b4b9f62356c64c81cec8b7d"},
    {file = "contourpy-1.0.6-cp38-cp38-musllinux_1_1_i686.whl", hash = "sha256:b48d94386f1994db7c70c76b5808c12e23ed7a4ee13693c2fc5ab109d60243c0"},
    {file = "contourpy-1.0.6-cp38-cp38-musllinux_1_1_x86_64.whl", hash = "sha256:208bc904889c910d95aafcf7be9e677726df9ef71e216780170dbb7e37d118fa"},
    {file = "contourpy-1.0.6-cp38-cp38-win32.whl", hash = "sha256:444fb776f58f4906d8d354eb6f6ce59d0a60f7b6a720da6c1ccb839db7c80eb9"},
    {file = "contourpy-1.0.6-cp38-cp38-win_amd64.whl", hash = "sha256:9bc407a6af672da20da74823443707e38ece8b93a04009dca25856c2d9adadb1"},
    {file = "contourpy-1.0.6-cp39-cp39-macosx_10_9_universal2.whl", hash = "sha256:aa4674cf3fa2bd9c322982644967f01eed0c91bb890f624e0e0daf7a5c3383e9"},
    {file = "contourpy-1.0.6-cp39-cp39-macosx_10_9_x86_64.whl", hash = "sha256:6f56515e7c6fae4529b731f6c117752247bef9cdad2b12fc5ddf8ca6a50965a5"},
    {file = "contourpy-1.0.6-cp39-cp39-macosx_11_0_arm64.whl", hash = "sha256:344cb3badf6fc7316ad51835f56ac387bdf86c8e1b670904f18f437d70da4183"},
    {file = "contourpy-1.0.6-cp39-cp39-manylinux_2_17_aarch64.manylinux2014_aarch64.whl", hash = "sha256:0b1e66346acfb17694d46175a0cea7d9036f12ed0c31dfe86f0f405eedde2bdd"},
    {file = "contourpy-1.0.6-cp39-cp39-manylinux_2_17_i686.manylinux2014_i686.whl", hash = "sha256:8468b40528fa1e15181cccec4198623b55dcd58306f8815a793803f51f6c474a"},
    {file = "contourpy-1.0.6-cp39-cp39-manylinux_2_17_x86_64.manylinux2014_x86_64.whl", hash = "sha256:1dedf4c64185a216c35eb488e6f433297c660321275734401760dafaeb0ad5c2"},
    {file = "contourpy-1.0.6-cp39-cp39-musllinux_1_1_aarch64.whl", hash = "sha256:494efed2c761f0f37262815f9e3c4bb9917c5c69806abdee1d1cb6611a7174a0"},
    {file = "contourpy-1.0.6-cp39-cp39-musllinux_1_1_i686.whl", hash = "sha256:75a2e638042118118ab39d337da4c7908c1af74a8464cad59f19fbc5bbafec9b"},
    {file = "contourpy-1.0.6-cp39-cp39-musllinux_1_1_x86_64.whl", hash = "sha256:a628bba09ba72e472bf7b31018b6281fd4cc903f0888049a3724afba13b6e0b8"},
    {file = "contourpy-1.0.6-cp39-cp39-win32.whl", hash = "sha256:e1739496c2f0108013629aa095cc32a8c6363444361960c07493818d0dea2da4"},
    {file = "contourpy-1.0.6-cp39-cp39-win_amd64.whl", hash = "sha256:a457ee72d9032e86730f62c5eeddf402e732fdf5ca8b13b41772aa8ae13a4563"},
    {file = "contourpy-1.0.6-pp37-pypy37_pp73-macosx_10_9_x86_64.whl", hash = "sha256:d912f0154a20a80ea449daada904a7eb6941c83281a9fab95de50529bfc3a1da"},
    {file = "contourpy-1.0.6-pp37-pypy37_pp73-manylinux_2_17_aarch64.manylinux2014_aarch64.whl", hash = "sha256:4081918147fc4c29fad328d5066cfc751da100a1098398742f9f364be63803fc"},
    {file = "contourpy-1.0.6-pp37-pypy37_pp73-manylinux_2_17_i686.manylinux2014_i686.whl", hash = "sha256:0537cc1195245bbe24f2913d1f9211b8f04eb203de9044630abd3664c6cc339c"},
    {file = "contourpy-1.0.6-pp37-pypy37_pp73-manylinux_2_17_x86_64.manylinux2014_x86_64.whl", hash = "sha256:dcd556c8fc37a342dd636d7eef150b1399f823a4462f8c968e11e1ebeabee769"},
    {file = "contourpy-1.0.6-pp37-pypy37_pp73-win_amd64.whl", hash = "sha256:f6ca38dd8d988eca8f07305125dec6f54ac1c518f1aaddcc14d08c01aebb6efc"},
    {file = "contourpy-1.0.6-pp38-pypy38_pp73-macosx_10_9_x86_64.whl", hash = "sha256:c1baa49ab9fedbf19d40d93163b7d3e735d9cd8d5efe4cce9907902a6dad391f"},
    {file = "contourpy-1.0.6-pp38-pypy38_pp73-manylinux_2_17_aarch64.manylinux2014_aarch64.whl", hash = "sha256:211dfe2bd43bf5791d23afbe23a7952e8ac8b67591d24be3638cabb648b3a6eb"},
    {file = "contourpy-1.0.6-pp38-pypy38_pp73-manylinux_2_17_i686.manylinux2014_i686.whl", hash = "sha256:c38c6536c2d71ca2f7e418acaf5bca30a3af7f2a2fa106083c7d738337848dbe"},
    {file = "contourpy-1.0.6-pp38-pypy38_pp73-manylinux_2_17_x86_64.manylinux2014_x86_64.whl", hash = "sha256:1b1ee48a130da4dd0eb8055bbab34abf3f6262957832fd575e0cab4979a15a41"},
    {file = "contourpy-1.0.6-pp38-pypy38_pp73-win_amd64.whl", hash = "sha256:5641927cc5ae66155d0c80195dc35726eae060e7defc18b7ab27600f39dd1fe7"},
    {file = "contourpy-1.0.6-pp39-pypy39_pp73-macosx_10_9_x86_64.whl", hash = "sha256:7ee394502026d68652c2824348a40bf50f31351a668977b51437131a90d777ea"},
    {file = "contourpy-1.0.6-pp39-pypy39_pp73-manylinux_2_17_aarch64.manylinux2014_aarch64.whl", hash = "sha256:0b97454ed5b1368b66ed414c754cba15b9750ce69938fc6153679787402e4cdf"},
    {file = "contourpy-1.0.6-pp39-pypy39_pp73-manylinux_2_17_i686.manylinux2014_i686.whl", hash = "sha256:0236875c5a0784215b49d00ebbe80c5b6b5d5244b3655a36dda88105334dea17"},
    {file = "contourpy-1.0.6-pp39-pypy39_pp73-manylinux_2_17_x86_64.manylinux2014_x86_64.whl", hash = "sha256:84c593aeff7a0171f639da92cb86d24954bbb61f8a1b530f74eb750a14685832"},
    {file = "contourpy-1.0.6-pp39-pypy39_pp73-win_amd64.whl", hash = "sha256:9b0e7fe7f949fb719b206548e5cde2518ffb29936afa4303d8a1c4db43dcb675"},
    {file = "contourpy-1.0.6.tar.gz", hash = "sha256:6e459ebb8bb5ee4c22c19cc000174f8059981971a33ce11e17dddf6aca97a142"},
]
cycler = [
    {file = "cycler-0.11.0-py3-none-any.whl", hash = "sha256:3a27e95f763a428a739d2add979fa7494c912a32c17c4c38c4d5f082cad165a3"},
    {file = "cycler-0.11.0.tar.gz", hash = "sha256:9c87405839a19696e837b3b818fed3f5f69f16f1eec1a1ad77e043dcea9c772f"},
]
exceptiongroup = [
    {file = "exceptiongroup-1.0.4-py3-none-any.whl", hash = "sha256:542adf9dea4055530d6e1279602fa5cb11dab2395fa650b8674eaec35fc4a828"},
    {file = "exceptiongroup-1.0.4.tar.gz", hash = "sha256:bd14967b79cd9bdb54d97323216f8fdf533e278df937aa2a90089e7d6e06e5ec"},
]
fonttools = [
    {file = "fonttools-4.38.0-py3-none-any.whl", hash = "sha256:820466f43c8be8c3009aef8b87e785014133508f0de64ec469e4efb643ae54fb"},
    {file = "fonttools-4.38.0.zip", hash = "sha256:2bb244009f9bf3fa100fc3ead6aeb99febe5985fa20afbfbaa2f8946c2fbdaf1"},
]
h5py = [
    {file = "h5py-3.7.0-cp310-cp310-macosx_10_9_x86_64.whl", hash = "sha256:d77af42cb751ad6cc44f11bae73075a07429a5cf2094dfde2b1e716e059b3911"},
    {file = "h5py-3.7.0-cp310-cp310-macosx_11_0_arm64.whl", hash = "sha256:63beb8b7b47d0896c50de6efb9a1eaa81dbe211f3767e7dd7db159cea51ba37a"},
    {file = "h5py-3.7.0-cp310-cp310-manylinux_2_12_x86_64.manylinux2010_x86_64.whl", hash = "sha256:04e2e1e2fc51b8873e972a08d2f89625ef999b1f2d276199011af57bb9fc7851"},
    {file = "h5py-3.7.0-cp310-cp310-manylinux_2_17_aarch64.manylinux2014_aarch64.whl", hash = "sha256:f73307c876af49aa869ec5df1818e9bb0bdcfcf8a5ba773cc45a4fba5a286a5c"},
    {file = "h5py-3.7.0-cp310-cp310-win_amd64.whl", hash = "sha256:f514b24cacdd983e61f8d371edac8c1b780c279d0acb8485639e97339c866073"},
    {file = "h5py-3.7.0-cp37-cp37m-macosx_10_9_x86_64.whl", hash = "sha256:43fed4d13743cf02798a9a03a360a88e589d81285e72b83f47d37bb64ed44881"},
    {file = "h5py-3.7.0-cp37-cp37m-manylinux_2_12_x86_64.manylinux2010_x86_64.whl", hash = "sha256:c038399ce09a58ff8d89ec3e62f00aa7cb82d14f34e24735b920e2a811a3a426"},
    {file = "h5py-3.7.0-cp37-cp37m-manylinux_2_17_aarch64.manylinux2014_aarch64.whl", hash = "sha256:03d64fb86bb86b978928bad923b64419a23e836499ec6363e305ad28afd9d287"},
    {file = "h5py-3.7.0-cp37-cp37m-win_amd64.whl", hash = "sha256:e5b7820b75f9519499d76cc708e27242ccfdd9dfb511d6deb98701961d0445aa"},
    {file = "h5py-3.7.0-cp38-cp38-macosx_10_9_x86_64.whl", hash = "sha256:a9351d729ea754db36d175098361b920573fdad334125f86ac1dd3a083355e20"},
    {file = "h5py-3.7.0-cp38-cp38-macosx_11_0_arm64.whl", hash = "sha256:6776d896fb90c5938de8acb925e057e2f9f28755f67ec3edcbc8344832616c38"},
    {file = "h5py-3.7.0-cp38-cp38-manylinux_2_12_x86_64.manylinux2010_x86_64.whl", hash = "sha256:0a047fddbe6951bce40e9cde63373c838a978c5e05a011a682db9ba6334b8e85"},
    {file = "h5py-3.7.0-cp38-cp38-manylinux_2_17_aarch64.manylinux2014_aarch64.whl", hash = "sha256:0798a9c0ff45f17d0192e4d7114d734cac9f8b2b2c76dd1d923c4d0923f27bb6"},
    {file = "h5py-3.7.0-cp38-cp38-win_amd64.whl", hash = "sha256:0d8de8cb619fc597da7cf8cdcbf3b7ff8c5f6db836568afc7dc16d21f59b2b49"},
    {file = "h5py-3.7.0-cp39-cp39-macosx_10_9_x86_64.whl", hash = "sha256:f084bbe816907dfe59006756f8f2d16d352faff2d107f4ffeb1d8de126fc5dc7"},
    {file = "h5py-3.7.0-cp39-cp39-macosx_11_0_arm64.whl", hash = "sha256:1fcb11a2dc8eb7ddcae08afd8fae02ba10467753a857fa07a404d700a93f3d53"},
    {file = "h5py-3.7.0-cp39-cp39-manylinux_2_12_x86_64.manylinux2010_x86_64.whl", hash = "sha256:ed43e2cc4f511756fd664fb45d6b66c3cbed4e3bd0f70e29c37809b2ae013c44"},
    {file = "h5py-3.7.0-cp39-cp39-manylinux_2_17_aarch64.manylinux2014_aarch64.whl", hash = "sha256:9e7535df5ee3dc3e5d1f408fdfc0b33b46bc9b34db82743c82cd674d8239b9ad"},
    {file = "h5py-3.7.0-cp39-cp39-win_amd64.whl", hash = "sha256:9e2ad2aa000f5b1e73b5dfe22f358ca46bf1a2b6ca394d9659874d7fc251731a"},
    {file = "h5py-3.7.0.tar.gz", hash = "sha256:3fcf37884383c5da64846ab510190720027dca0768def34dd8dcb659dbe5cbf3"},
]
importlib-metadata = [
    {file = "importlib_metadata-5.1.0-py3-none-any.whl", hash = "sha256:d84d17e21670ec07990e1044a99efe8d615d860fd176fc29ef5c306068fda313"},
    {file = "importlib_metadata-5.1.0.tar.gz", hash = "sha256:d5059f9f1e8e41f80e9c56c2ee58811450c31984dfa625329ffd7c0dad88a73b"},
]
iniconfig = [
    {file = "iniconfig-1.1.1-py2.py3-none-any.whl", hash = "sha256:011e24c64b7f47f6ebd835bb12a743f2fbe9a26d4cecaa7f53bc4f35ee9da8b3"},
    {file = "iniconfig-1.1.1.tar.gz", hash = "sha256:bc3af051d7d14b2ee5ef9969666def0cd1a000e121eaea580d4a313df4b37f32"},
]
joblib = [
    {file = "joblib-1.2.0-py3-none-any.whl", hash = "sha256:091138ed78f800342968c523bdde947e7a305b8594b910a0fea2ab83c3c6d385"},
    {file = "joblib-1.2.0.tar.gz", hash = "sha256:e1cee4a79e4af22881164f218d4311f60074197fb707e082e803b61f6d137018"},
]
kiwisolver = [
    {file = "kiwisolver-1.4.4-cp310-cp310-macosx_10_9_universal2.whl", hash = "sha256:2f5e60fabb7343a836360c4f0919b8cd0d6dbf08ad2ca6b9cf90bf0c76a3c4f6"},
    {file = "kiwisolver-1.4.4-cp310-cp310-macosx_10_9_x86_64.whl", hash = "sha256:10ee06759482c78bdb864f4109886dff7b8a56529bc1609d4f1112b93fe6423c"},
    {file = "kiwisolver-1.4.4-cp310-cp310-macosx_11_0_arm64.whl", hash = "sha256:c79ebe8f3676a4c6630fd3f777f3cfecf9289666c84e775a67d1d358578dc2e3"},
    {file = "kiwisolver-1.4.4-cp310-cp310-manylinux_2_12_i686.manylinux2010_i686.whl", hash = "sha256:abbe9fa13da955feb8202e215c4018f4bb57469b1b78c7a4c5c7b93001699938"},
    {file = "kiwisolver-1.4.4-cp310-cp310-manylinux_2_12_x86_64.manylinux2010_x86_64.whl", hash = "sha256:7577c1987baa3adc4b3c62c33bd1118c3ef5c8ddef36f0f2c950ae0b199e100d"},
    {file = "kiwisolver-1.4.4-cp310-cp310-manylinux_2_17_aarch64.manylinux2014_aarch64.whl", hash = "sha256:f8ad8285b01b0d4695102546b342b493b3ccc6781fc28c8c6a1bb63e95d22f09"},
    {file = "kiwisolver-1.4.4-cp310-cp310-manylinux_2_17_ppc64le.manylinux2014_ppc64le.whl", hash = "sha256:8ed58b8acf29798b036d347791141767ccf65eee7f26bde03a71c944449e53de"},
    {file = "kiwisolver-1.4.4-cp310-cp310-manylinux_2_17_s390x.manylinux2014_s390x.whl", hash = "sha256:a68b62a02953b9841730db7797422f983935aeefceb1679f0fc85cbfbd311c32"},
    {file = "kiwisolver-1.4.4-cp310-cp310-win32.whl", hash = "sha256:e92a513161077b53447160b9bd8f522edfbed4bd9759e4c18ab05d7ef7e49408"},
    {file = "kiwisolver-1.4.4-cp310-cp310-win_amd64.whl", hash = "sha256:3fe20f63c9ecee44560d0e7f116b3a747a5d7203376abeea292ab3152334d004"},
    {file = "kiwisolver-1.4.4-cp311-cp311-macosx_10_9_universal2.whl", hash = "sha256:e0ea21f66820452a3f5d1655f8704a60d66ba1191359b96541eaf457710a5fc6"},
    {file = "kiwisolver-1.4.4-cp311-cp311-macosx_10_9_x86_64.whl", hash = "sha256:bc9db8a3efb3e403e4ecc6cd9489ea2bac94244f80c78e27c31dcc00d2790ac2"},
    {file = "kiwisolver-1.4.4-cp311-cp311-macosx_11_0_arm64.whl", hash = "sha256:d5b61785a9ce44e5a4b880272baa7cf6c8f48a5180c3e81c59553ba0cb0821ca"},
    {file = "kiwisolver-1.4.4-cp311-cp311-manylinux_2_12_i686.manylinux2010_i686.manylinux_2_17_i686.manylinux2014_i686.whl", hash = "sha256:c2dbb44c3f7e6c4d3487b31037b1bdbf424d97687c1747ce4ff2895795c9bf69"},
    {file = "kiwisolver-1.4.4-cp311-cp311-manylinux_2_17_aarch64.manylinux2014_aarch64.whl", hash = "sha256:6295ecd49304dcf3bfbfa45d9a081c96509e95f4b9d0eb7ee4ec0530c4a96514"},
    {file = "kiwisolver-1.4.4-cp311-cp311-manylinux_2_17_ppc64le.manylinux2014_ppc64le.whl", hash = "sha256:4bd472dbe5e136f96a4b18f295d159d7f26fd399136f5b17b08c4e5f498cd494"},
    {file = "kiwisolver-1.4.4-cp311-cp311-manylinux_2_17_s390x.manylinux2014_s390x.whl", hash = "sha256:bf7d9fce9bcc4752ca4a1b80aabd38f6d19009ea5cbda0e0856983cf6d0023f5"},
    {file = "kiwisolver-1.4.4-cp311-cp311-manylinux_2_17_x86_64.manylinux2014_x86_64.whl", hash = "sha256:78d6601aed50c74e0ef02f4204da1816147a6d3fbdc8b3872d263338a9052c51"},
    {file = "kiwisolver-1.4.4-cp311-cp311-musllinux_1_1_aarch64.whl", hash = "sha256:877272cf6b4b7e94c9614f9b10140e198d2186363728ed0f701c6eee1baec1da"},
    {file = "kiwisolver-1.4.4-cp311-cp311-musllinux_1_1_i686.whl", hash = "sha256:db608a6757adabb32f1cfe6066e39b3706d8c3aa69bbc353a5b61edad36a5cb4"},
    {file = "kiwisolver-1.4.4-cp311-cp311-musllinux_1_1_ppc64le.whl", hash = "sha256:5853eb494c71e267912275e5586fe281444eb5e722de4e131cddf9d442615626"},
    {file = "kiwisolver-1.4.4-cp311-cp311-musllinux_1_1_s390x.whl", hash = "sha256:f0a1dbdb5ecbef0d34eb77e56fcb3e95bbd7e50835d9782a45df81cc46949750"},
    {file = "kiwisolver-1.4.4-cp311-cp311-musllinux_1_1_x86_64.whl", hash = "sha256:283dffbf061a4ec60391d51e6155e372a1f7a4f5b15d59c8505339454f8989e4"},
    {file = "kiwisolver-1.4.4-cp311-cp311-win32.whl", hash = "sha256:d06adcfa62a4431d404c31216f0f8ac97397d799cd53800e9d3efc2fbb3cf14e"},
    {file = "kiwisolver-1.4.4-cp311-cp311-win_amd64.whl", hash = "sha256:e7da3fec7408813a7cebc9e4ec55afed2d0fd65c4754bc376bf03498d4e92686"},
    {file = "kiwisolver-1.4.4-cp37-cp37m-macosx_10_9_x86_64.whl", hash = "sha256:62ac9cc684da4cf1778d07a89bf5f81b35834cb96ca523d3a7fb32509380cbf6"},
    {file = "kiwisolver-1.4.4-cp37-cp37m-manylinux_2_17_aarch64.manylinux2014_aarch64.whl", hash = "sha256:41dae968a94b1ef1897cb322b39360a0812661dba7c682aa45098eb8e193dbdf"},
    {file = "kiwisolver-1.4.4-cp37-cp37m-manylinux_2_17_ppc64le.manylinux2014_ppc64le.whl", hash = "sha256:02f79693ec433cb4b5f51694e8477ae83b3205768a6fb48ffba60549080e295b"},
    {file = "kiwisolver-1.4.4-cp37-cp37m-manylinux_2_17_s390x.manylinux2014_s390x.whl", hash = "sha256:d0611a0a2a518464c05ddd5a3a1a0e856ccc10e67079bb17f265ad19ab3c7597"},
    {file = "kiwisolver-1.4.4-cp37-cp37m-manylinux_2_5_i686.manylinux1_i686.whl", hash = "sha256:db5283d90da4174865d520e7366801a93777201e91e79bacbac6e6927cbceede"},
    {file = "kiwisolver-1.4.4-cp37-cp37m-manylinux_2_5_x86_64.manylinux1_x86_64.whl", hash = "sha256:1041feb4cda8708ce73bb4dcb9ce1ccf49d553bf87c3954bdfa46f0c3f77252c"},
    {file = "kiwisolver-1.4.4-cp37-cp37m-win32.whl", hash = "sha256:a553dadda40fef6bfa1456dc4be49b113aa92c2a9a9e8711e955618cd69622e3"},
    {file = "kiwisolver-1.4.4-cp37-cp37m-win_amd64.whl", hash = "sha256:03baab2d6b4a54ddbb43bba1a3a2d1627e82d205c5cf8f4c924dc49284b87166"},
    {file = "kiwisolver-1.4.4-cp38-cp38-macosx_10_9_universal2.whl", hash = "sha256:841293b17ad704d70c578f1f0013c890e219952169ce8a24ebc063eecf775454"},
    {file = "kiwisolver-1.4.4-cp38-cp38-macosx_10_9_x86_64.whl", hash = "sha256:f4f270de01dd3e129a72efad823da90cc4d6aafb64c410c9033aba70db9f1ff0"},
    {file = "kiwisolver-1.4.4-cp38-cp38-macosx_11_0_arm64.whl", hash = "sha256:f9f39e2f049db33a908319cf46624a569b36983c7c78318e9726a4cb8923b26c"},
    {file = "kiwisolver-1.4.4-cp38-cp38-manylinux_2_17_aarch64.manylinux2014_aarch64.whl", hash = "sha256:c97528e64cb9ebeff9701e7938653a9951922f2a38bd847787d4a8e498cc83ae"},
    {file = "kiwisolver-1.4.4-cp38-cp38-manylinux_2_17_ppc64le.manylinux2014_ppc64le.whl", hash = "sha256:1d1573129aa0fd901076e2bfb4275a35f5b7aa60fbfb984499d661ec950320b0"},
    {file = "kiwisolver-1.4.4-cp38-cp38-manylinux_2_17_s390x.manylinux2014_s390x.whl", hash = "sha256:ad881edc7ccb9d65b0224f4e4d05a1e85cf62d73aab798943df6d48ab0cd79a1"},
    {file = "kiwisolver-1.4.4-cp38-cp38-manylinux_2_5_i686.manylinux1_i686.whl", hash = "sha256:b428ef021242344340460fa4c9185d0b1f66fbdbfecc6c63eff4b7c29fad429d"},
    {file = "kiwisolver-1.4.4-cp38-cp38-manylinux_2_5_x86_64.manylinux1_x86_64.whl", hash = "sha256:2e407cb4bd5a13984a6c2c0fe1845e4e41e96f183e5e5cd4d77a857d9693494c"},
    {file = "kiwisolver-1.4.4-cp38-cp38-win32.whl", hash = "sha256:75facbe9606748f43428fc91a43edb46c7ff68889b91fa31f53b58894503a191"},
    {file = "kiwisolver-1.4.4-cp38-cp38-win_amd64.whl", hash = "sha256:5bce61af018b0cb2055e0e72e7d65290d822d3feee430b7b8203d8a855e78766"},
    {file = "kiwisolver-1.4.4-cp39-cp39-macosx_10_9_universal2.whl", hash = "sha256:8c808594c88a025d4e322d5bb549282c93c8e1ba71b790f539567932722d7bd8"},
    {file = "kiwisolver-1.4.4-cp39-cp39-macosx_10_9_x86_64.whl", hash = "sha256:f0a71d85ecdd570ded8ac3d1c0f480842f49a40beb423bb8014539a9f32a5897"},
    {file = "kiwisolver-1.4.4-cp39-cp39-macosx_11_0_arm64.whl", hash = "sha256:b533558eae785e33e8c148a8d9921692a9fe5aa516efbdff8606e7d87b9d5824"},
    {file = "kiwisolver-1.4.4-cp39-cp39-manylinux_2_12_i686.manylinux2010_i686.whl", hash = "sha256:efda5fc8cc1c61e4f639b8067d118e742b812c930f708e6667a5ce0d13499e29"},
    {file = "kiwisolver-1.4.4-cp39-cp39-manylinux_2_12_x86_64.manylinux2010_x86_64.whl", hash = "sha256:7c43e1e1206cd421cd92e6b3280d4385d41d7166b3ed577ac20444b6995a445f"},
    {file = "kiwisolver-1.4.4-cp39-cp39-manylinux_2_17_aarch64.manylinux2014_aarch64.whl", hash = "sha256:bc8d3bd6c72b2dd9decf16ce70e20abcb3274ba01b4e1c96031e0c4067d1e7cd"},
    {file = "kiwisolver-1.4.4-cp39-cp39-manylinux_2_17_ppc64le.manylinux2014_ppc64le.whl", hash = "sha256:4ea39b0ccc4f5d803e3337dd46bcce60b702be4d86fd0b3d7531ef10fd99a1ac"},
    {file = "kiwisolver-1.4.4-cp39-cp39-manylinux_2_17_s390x.manylinux2014_s390x.whl", hash = "sha256:968f44fdbf6dd757d12920d63b566eeb4d5b395fd2d00d29d7ef00a00582aac9"},
    {file = "kiwisolver-1.4.4-cp39-cp39-win32.whl", hash = "sha256:da7e547706e69e45d95e116e6939488d62174e033b763ab1496b4c29b76fabea"},
    {file = "kiwisolver-1.4.4-cp39-cp39-win_amd64.whl", hash = "sha256:ba59c92039ec0a66103b1d5fe588fa546373587a7d68f5c96f743c3396afc04b"},
    {file = "kiwisolver-1.4.4-pp37-pypy37_pp73-manylinux_2_12_i686.manylinux2010_i686.whl", hash = "sha256:91672bacaa030f92fc2f43b620d7b337fd9a5af28b0d6ed3f77afc43c4a64b5a"},
    {file = "kiwisolver-1.4.4-pp37-pypy37_pp73-manylinux_2_12_x86_64.manylinux2010_x86_64.whl", hash = "sha256:787518a6789009c159453da4d6b683f468ef7a65bbde796bcea803ccf191058d"},
    {file = "kiwisolver-1.4.4-pp37-pypy37_pp73-manylinux_2_17_aarch64.manylinux2014_aarch64.whl", hash = "sha256:da152d8cdcab0e56e4f45eb08b9aea6455845ec83172092f09b0e077ece2cf7a"},
    {file = "kiwisolver-1.4.4-pp37-pypy37_pp73-win_amd64.whl", hash = "sha256:ecb1fa0db7bf4cff9dac752abb19505a233c7f16684c5826d1f11ebd9472b871"},
    {file = "kiwisolver-1.4.4-pp38-pypy38_pp73-macosx_10_9_x86_64.whl", hash = "sha256:28bc5b299f48150b5f822ce68624e445040595a4ac3d59251703779836eceff9"},
    {file = "kiwisolver-1.4.4-pp38-pypy38_pp73-manylinux_2_12_i686.manylinux2010_i686.whl", hash = "sha256:81e38381b782cc7e1e46c4e14cd997ee6040768101aefc8fa3c24a4cc58e98f8"},
    {file = "kiwisolver-1.4.4-pp38-pypy38_pp73-manylinux_2_12_x86_64.manylinux2010_x86_64.whl", hash = "sha256:2a66fdfb34e05b705620dd567f5a03f239a088d5a3f321e7b6ac3239d22aa286"},
    {file = "kiwisolver-1.4.4-pp38-pypy38_pp73-manylinux_2_17_aarch64.manylinux2014_aarch64.whl", hash = "sha256:872b8ca05c40d309ed13eb2e582cab0c5a05e81e987ab9c521bf05ad1d5cf5cb"},
    {file = "kiwisolver-1.4.4-pp38-pypy38_pp73-win_amd64.whl", hash = "sha256:70e7c2e7b750585569564e2e5ca9845acfaa5da56ac46df68414f29fea97be9f"},
    {file = "kiwisolver-1.4.4-pp39-pypy39_pp73-macosx_10_9_x86_64.whl", hash = "sha256:9f85003f5dfa867e86d53fac6f7e6f30c045673fa27b603c397753bebadc3008"},
    {file = "kiwisolver-1.4.4-pp39-pypy39_pp73-manylinux_2_12_i686.manylinux2010_i686.manylinux_2_17_i686.manylinux2014_i686.whl", hash = "sha256:2e307eb9bd99801f82789b44bb45e9f541961831c7311521b13a6c85afc09767"},
    {file = "kiwisolver-1.4.4-pp39-pypy39_pp73-manylinux_2_17_aarch64.manylinux2014_aarch64.whl", hash = "sha256:b1792d939ec70abe76f5054d3f36ed5656021dcad1322d1cc996d4e54165cef9"},
    {file = "kiwisolver-1.4.4-pp39-pypy39_pp73-manylinux_2_17_x86_64.manylinux2014_x86_64.whl", hash = "sha256:f6cb459eea32a4e2cf18ba5fcece2dbdf496384413bc1bae15583f19e567f3b2"},
    {file = "kiwisolver-1.4.4-pp39-pypy39_pp73-win_amd64.whl", hash = "sha256:36dafec3d6d6088d34e2de6b85f9d8e2324eb734162fba59d2ba9ed7a2043d5b"},
    {file = "kiwisolver-1.4.4.tar.gz", hash = "sha256:d41997519fcba4a1e46eb4a2fe31bc12f0ff957b2b81bac28db24744f333e955"},
]
llvmlite = [
    {file = "llvmlite-0.39.1-cp310-cp310-macosx_10_9_x86_64.whl", hash = "sha256:6717c7a6e93c9d2c3d07c07113ec80ae24af45cde536b34363d4bcd9188091d9"},
    {file = "llvmlite-0.39.1-cp310-cp310-macosx_11_0_arm64.whl", hash = "sha256:ddab526c5a2c4ccb8c9ec4821fcea7606933dc53f510e2a6eebb45a418d3488a"},
    {file = "llvmlite-0.39.1-cp310-cp310-manylinux_2_17_aarch64.manylinux2014_aarch64.whl", hash = "sha256:a3f331a323d0f0ada6b10d60182ef06c20a2f01be21699999d204c5750ffd0b4"},
    {file = "llvmlite-0.39.1-cp310-cp310-manylinux_2_17_i686.manylinux2014_i686.whl", hash = "sha256:e2c00ff204afa721b0bb9835b5bf1ba7fba210eefcec5552a9e05a63219ba0dc"},
    {file = "llvmlite-0.39.1-cp310-cp310-manylinux_2_17_x86_64.manylinux2014_x86_64.whl", hash = "sha256:16f56eb1eec3cda3a5c526bc3f63594fc24e0c8d219375afeb336f289764c6c7"},
    {file = "llvmlite-0.39.1-cp310-cp310-win32.whl", hash = "sha256:d0bfd18c324549c0fec2c5dc610fd024689de6f27c6cc67e4e24a07541d6e49b"},
    {file = "llvmlite-0.39.1-cp310-cp310-win_amd64.whl", hash = "sha256:7ebf1eb9badc2a397d4f6a6c8717447c81ac011db00064a00408bc83c923c0e4"},
    {file = "llvmlite-0.39.1-cp37-cp37m-macosx_10_9_x86_64.whl", hash = "sha256:6546bed4e02a1c3d53a22a0bced254b3b6894693318b16c16c8e43e29d6befb6"},
    {file = "llvmlite-0.39.1-cp37-cp37m-manylinux_2_17_aarch64.manylinux2014_aarch64.whl", hash = "sha256:1578f5000fdce513712e99543c50e93758a954297575610f48cb1fd71b27c08a"},
    {file = "llvmlite-0.39.1-cp37-cp37m-manylinux_2_17_i686.manylinux2014_i686.whl", hash = "sha256:3803f11ad5f6f6c3d2b545a303d68d9fabb1d50e06a8d6418e6fcd2d0df00959"},
    {file = "llvmlite-0.39.1-cp37-cp37m-manylinux_2_17_x86_64.manylinux2014_x86_64.whl", hash = "sha256:50aea09a2b933dab7c9df92361b1844ad3145bfb8dd2deb9cd8b8917d59306fb"},
    {file = "llvmlite-0.39.1-cp37-cp37m-win32.whl", hash = "sha256:b1a0bbdb274fb683f993198775b957d29a6f07b45d184c571ef2a721ce4388cf"},
    {file = "llvmlite-0.39.1-cp37-cp37m-win_amd64.whl", hash = "sha256:e172c73fccf7d6db4bd6f7de963dedded900d1a5c6778733241d878ba613980e"},
    {file = "llvmlite-0.39.1-cp38-cp38-macosx_10_9_x86_64.whl", hash = "sha256:e31f4b799d530255aaf0566e3da2df5bfc35d3cd9d6d5a3dcc251663656c27b1"},
    {file = "llvmlite-0.39.1-cp38-cp38-macosx_11_0_arm64.whl", hash = "sha256:62c0ea22e0b9dffb020601bb65cb11dd967a095a488be73f07d8867f4e327ca5"},
    {file = "llvmlite-0.39.1-cp38-cp38-manylinux_2_17_aarch64.manylinux2014_aarch64.whl", hash = "sha256:9ffc84ade195abd4abcf0bd3b827b9140ae9ef90999429b9ea84d5df69c9058c"},
    {file = "llvmlite-0.39.1-cp38-cp38-manylinux_2_17_i686.manylinux2014_i686.whl", hash = "sha256:c0f158e4708dda6367d21cf15afc58de4ebce979c7a1aa2f6b977aae737e2a54"},
    {file = "llvmlite-0.39.1-cp38-cp38-manylinux_2_17_x86_64.manylinux2014_x86_64.whl", hash = "sha256:22d36591cd5d02038912321d9ab8e4668e53ae2211da5523f454e992b5e13c36"},
    {file = "llvmlite-0.39.1-cp38-cp38-win32.whl", hash = "sha256:4c6ebace910410daf0bebda09c1859504fc2f33d122e9a971c4c349c89cca630"},
    {file = "llvmlite-0.39.1-cp38-cp38-win_amd64.whl", hash = "sha256:fb62fc7016b592435d3e3a8f680e3ea8897c3c9e62e6e6cc58011e7a4801439e"},
    {file = "llvmlite-0.39.1-cp39-cp39-macosx_10_9_x86_64.whl", hash = "sha256:fa9b26939ae553bf30a9f5c4c754db0fb2d2677327f2511e674aa2f5df941789"},
    {file = "llvmlite-0.39.1-cp39-cp39-macosx_11_0_arm64.whl", hash = "sha256:e4f212c018db951da3e1dc25c2651abc688221934739721f2dad5ff1dd5f90e7"},
    {file = "llvmlite-0.39.1-cp39-cp39-manylinux_2_17_aarch64.manylinux2014_aarch64.whl", hash = "sha256:39dc2160aed36e989610fc403487f11b8764b6650017ff367e45384dff88ffbf"},
    {file = "llvmlite-0.39.1-cp39-cp39-manylinux_2_17_i686.manylinux2014_i686.whl", hash = "sha256:1ec3d70b3e507515936e475d9811305f52d049281eaa6c8273448a61c9b5b7e2"},
    {file = "llvmlite-0.39.1-cp39-cp39-manylinux_2_17_x86_64.manylinux2014_x86_64.whl", hash = "sha256:60f8dd1e76f47b3dbdee4b38d9189f3e020d22a173c00f930b52131001d801f9"},
    {file = "llvmlite-0.39.1-cp39-cp39-win32.whl", hash = "sha256:03aee0ccd81735696474dc4f8b6be60774892a2929d6c05d093d17392c237f32"},
    {file = "llvmlite-0.39.1-cp39-cp39-win_amd64.whl", hash = "sha256:3fc14e757bc07a919221f0cbaacb512704ce5774d7fcada793f1996d6bc75f2a"},
    {file = "llvmlite-0.39.1.tar.gz", hash = "sha256:b43abd7c82e805261c425d50335be9a6c4f84264e34d6d6e475207300005d572"},
]
matplotlib = [
    {file = "matplotlib-3.6.2-cp310-cp310-macosx_10_12_universal2.whl", hash = "sha256:8d0068e40837c1d0df6e3abf1cdc9a34a6d2611d90e29610fa1d2455aeb4e2e5"},
    {file = "matplotlib-3.6.2-cp310-cp310-macosx_10_12_x86_64.whl", hash = "sha256:252957e208c23db72ca9918cb33e160c7833faebf295aaedb43f5b083832a267"},
    {file = "matplotlib-3.6.2-cp310-cp310-macosx_11_0_arm64.whl", hash = "sha256:d50e8c1e571ee39b5dfbc295c11ad65988879f68009dd281a6e1edbc2ff6c18c"},
    {file = "matplotlib-3.6.2-cp310-cp310-manylinux_2_17_aarch64.manylinux2014_aarch64.whl", hash = "sha256:d840adcad7354be6f2ec28d0706528b0026e4c3934cc6566b84eac18633eab1b"},
    {file = "matplotlib-3.6.2-cp310-cp310-manylinux_2_17_i686.manylinux2014_i686.whl", hash = "sha256:78ec3c3412cf277e6252764ee4acbdbec6920cc87ad65862272aaa0e24381eee"},
    {file = "matplotlib-3.6.2-cp310-cp310-manylinux_2_17_x86_64.manylinux2014_x86_64.whl", hash = "sha256:9347cc6822f38db2b1d1ce992f375289670e595a2d1c15961aacbe0977407dfc"},
    {file = "matplotlib-3.6.2-cp310-cp310-win32.whl", hash = "sha256:e0bbee6c2a5bf2a0017a9b5e397babb88f230e6f07c3cdff4a4c4bc75ed7c617"},
    {file = "matplotlib-3.6.2-cp310-cp310-win_amd64.whl", hash = "sha256:8a0ae37576ed444fe853709bdceb2be4c7df6f7acae17b8378765bd28e61b3ae"},
    {file = "matplotlib-3.6.2-cp311-cp311-macosx_10_12_universal2.whl", hash = "sha256:5ecfc6559132116dedfc482d0ad9df8a89dc5909eebffd22f3deb684132d002f"},
    {file = "matplotlib-3.6.2-cp311-cp311-macosx_10_12_x86_64.whl", hash = "sha256:9f335e5625feb90e323d7e3868ec337f7b9ad88b5d633f876e3b778813021dab"},
    {file = "matplotlib-3.6.2-cp311-cp311-macosx_11_0_arm64.whl", hash = "sha256:b2604c6450f9dd2c42e223b1f5dca9643a23cfecc9fde4a94bb38e0d2693b136"},
    {file = "matplotlib-3.6.2-cp311-cp311-manylinux_2_17_aarch64.manylinux2014_aarch64.whl", hash = "sha256:e5afe0a7ea0e3a7a257907060bee6724a6002b7eec55d0db16fd32409795f3e1"},
    {file = "matplotlib-3.6.2-cp311-cp311-manylinux_2_17_i686.manylinux2014_i686.whl", hash = "sha256:ca0e7a658fbafcddcaefaa07ba8dae9384be2343468a8e011061791588d839fa"},
    {file = "matplotlib-3.6.2-cp311-cp311-manylinux_2_17_x86_64.manylinux2014_x86_64.whl", hash = "sha256:32d29c8c26362169c80c5718ce367e8c64f4dd068a424e7110df1dd2ed7bd428"},
    {file = "matplotlib-3.6.2-cp311-cp311-win32.whl", hash = "sha256:5024b8ed83d7f8809982d095d8ab0b179bebc07616a9713f86d30cf4944acb73"},
    {file = "matplotlib-3.6.2-cp311-cp311-win_amd64.whl", hash = "sha256:52c2bdd7cd0bf9d5ccdf9c1816568fd4ccd51a4d82419cc5480f548981b47dd0"},
    {file = "matplotlib-3.6.2-cp38-cp38-macosx_10_12_universal2.whl", hash = "sha256:8a8dbe2cb7f33ff54b16bb5c500673502a35f18ac1ed48625e997d40c922f9cc"},
    {file = "matplotlib-3.6.2-cp38-cp38-macosx_10_12_x86_64.whl", hash = "sha256:380d48c15ec41102a2b70858ab1dedfa33eb77b2c0982cb65a200ae67a48e9cb"},
    {file = "matplotlib-3.6.2-cp38-cp38-macosx_11_0_arm64.whl", hash = "sha256:0844523dfaaff566e39dbfa74e6f6dc42e92f7a365ce80929c5030b84caa563a"},
    {file = "matplotlib-3.6.2-cp38-cp38-manylinux_2_12_i686.manylinux2010_i686.whl", hash = "sha256:7f716b6af94dc1b6b97c46401774472f0867e44595990fe80a8ba390f7a0a028"},
    {file = "matplotlib-3.6.2-cp38-cp38-manylinux_2_12_x86_64.manylinux2010_x86_64.whl", hash = "sha256:74153008bd24366cf099d1f1e83808d179d618c4e32edb0d489d526523a94d9f"},
    {file = "matplotlib-3.6.2-cp38-cp38-manylinux_2_17_aarch64.manylinux2014_aarch64.whl", hash = "sha256:f41e57ad63d336fe50d3a67bb8eaa26c09f6dda6a59f76777a99b8ccd8e26aec"},
    {file = "matplotlib-3.6.2-cp38-cp38-win32.whl", hash = "sha256:d0e9ac04065a814d4cf2c6791a2ad563f739ae3ae830d716d54245c2b96fead6"},
    {file = "matplotlib-3.6.2-cp38-cp38-win_amd64.whl", hash = "sha256:8a9d899953c722b9afd7e88dbefd8fb276c686c3116a43c577cfabf636180558"},
    {file = "matplotlib-3.6.2-cp39-cp39-macosx_10_12_universal2.whl", hash = "sha256:f04f97797df35e442ed09f529ad1235d1f1c0f30878e2fe09a2676b71a8801e0"},
    {file = "matplotlib-3.6.2-cp39-cp39-macosx_10_12_x86_64.whl", hash = "sha256:3964934731fd7a289a91d315919cf757f293969a4244941ab10513d2351b4e83"},
    {file = "matplotlib-3.6.2-cp39-cp39-macosx_11_0_arm64.whl", hash = "sha256:168093410b99f647ba61361b208f7b0d64dde1172b5b1796d765cd243cadb501"},
    {file = "matplotlib-3.6.2-cp39-cp39-manylinux_2_17_aarch64.manylinux2014_aarch64.whl", hash = "sha256:5e16dcaecffd55b955aa5e2b8a804379789c15987e8ebd2f32f01398a81e975b"},
    {file = "matplotlib-3.6.2-cp39-cp39-manylinux_2_17_i686.manylinux2014_i686.whl", hash = "sha256:83dc89c5fd728fdb03b76f122f43b4dcee8c61f1489e232d9ad0f58020523e1c"},
    {file = "matplotlib-3.6.2-cp39-cp39-manylinux_2_17_x86_64.manylinux2014_x86_64.whl", hash = "sha256:795ad83940732b45d39b82571f87af0081c120feff2b12e748d96bb191169e33"},
    {file = "matplotlib-3.6.2-cp39-cp39-win32.whl", hash = "sha256:19d61ee6414c44a04addbe33005ab1f87539d9f395e25afcbe9a3c50ce77c65c"},
    {file = "matplotlib-3.6.2-cp39-cp39-win_amd64.whl", hash = "sha256:5ba73aa3aca35d2981e0b31230d58abb7b5d7ca104e543ae49709208d8ce706a"},
    {file = "matplotlib-3.6.2-pp38-pypy38_pp73-macosx_10_12_x86_64.whl", hash = "sha256:1836f366272b1557a613f8265db220eb8dd883202bbbabe01bad5a4eadfd0c95"},
    {file = "matplotlib-3.6.2-pp38-pypy38_pp73-manylinux_2_17_i686.manylinux2014_i686.whl", hash = "sha256:0eda9d1b43f265da91fb9ae10d6922b5a986e2234470a524e6b18f14095b20d2"},
    {file = "matplotlib-3.6.2-pp38-pypy38_pp73-manylinux_2_17_x86_64.manylinux2014_x86_64.whl", hash = "sha256:ec9be0f4826cdb3a3a517509dcc5f87f370251b76362051ab59e42b6b765f8c4"},
    {file = "matplotlib-3.6.2-pp38-pypy38_pp73-win_amd64.whl", hash = "sha256:3cef89888a466228fc4e4b2954e740ce8e9afde7c4315fdd18caa1b8de58ca17"},
    {file = "matplotlib-3.6.2-pp39-pypy39_pp73-macosx_10_12_x86_64.whl", hash = "sha256:54fa9fe27f5466b86126ff38123261188bed568c1019e4716af01f97a12fe812"},
    {file = "matplotlib-3.6.2-pp39-pypy39_pp73-manylinux_2_17_i686.manylinux2014_i686.whl", hash = "sha256:e68be81cd8c22b029924b6d0ee814c337c0e706b8d88495a617319e5dd5441c3"},
    {file = "matplotlib-3.6.2-pp39-pypy39_pp73-manylinux_2_17_x86_64.manylinux2014_x86_64.whl", hash = "sha256:b0ca2c60d3966dfd6608f5f8c49b8a0fcf76de6654f2eda55fc6ef038d5a6f27"},
    {file = "matplotlib-3.6.2-pp39-pypy39_pp73-win_amd64.whl", hash = "sha256:4426c74761790bff46e3d906c14c7aab727543293eed5a924300a952e1a3a3c1"},
    {file = "matplotlib-3.6.2.tar.gz", hash = "sha256:b03fd10a1709d0101c054883b550f7c4c5e974f751e2680318759af005964990"},
]
natsort = [
    {file = "natsort-8.2.0-py3-none-any.whl", hash = "sha256:04fe18fdd2b9e5957f19f687eb117f102ef8dde6b574764e536e91194bed4f5f"},
    {file = "natsort-8.2.0.tar.gz", hash = "sha256:57f85b72c688b09e053cdac302dd5b5b53df5f73ae20b4874fcbffd8bf783d11"},
]
networkx = [
    {file = "networkx-2.8.8-py3-none-any.whl", hash = "sha256:e435dfa75b1d7195c7b8378c3859f0445cd88c6b0375c181ed66823a9ceb7524"},
    {file = "networkx-2.8.8.tar.gz", hash = "sha256:230d388117af870fce5647a3c52401fcf753e94720e6ea6b4197a5355648885e"},
]
numba = [
    {file = "numba-0.56.4-cp310-cp310-macosx_10_14_x86_64.whl", hash = "sha256:9f62672145f8669ec08762895fe85f4cf0ead08ce3164667f2b94b2f62ab23c3"},
    {file = "numba-0.56.4-cp310-cp310-macosx_11_0_arm64.whl", hash = "sha256:c602d015478b7958408d788ba00a50272649c5186ea8baa6cf71d4a1c761bba1"},
    {file = "numba-0.56.4-cp310-cp310-manylinux2014_aarch64.manylinux_2_17_aarch64.whl", hash = "sha256:85dbaed7a05ff96492b69a8900c5ba605551afb9b27774f7f10511095451137c"},
    {file = "numba-0.56.4-cp310-cp310-manylinux2014_i686.manylinux_2_17_i686.whl", hash = "sha256:f4cfc3a19d1e26448032049c79fc60331b104f694cf570a9e94f4e2c9d0932bb"},
    {file = "numba-0.56.4-cp310-cp310-manylinux2014_x86_64.manylinux_2_17_x86_64.whl", hash = "sha256:4e08e203b163ace08bad500b0c16f6092b1eb34fd1fce4feaf31a67a3a5ecf3b"},
    {file = "numba-0.56.4-cp310-cp310-win32.whl", hash = "sha256:0611e6d3eebe4cb903f1a836ffdb2bda8d18482bcd0a0dcc56e79e2aa3fefef5"},
    {file = "numba-0.56.4-cp310-cp310-win_amd64.whl", hash = "sha256:fbfb45e7b297749029cb28694abf437a78695a100e7c2033983d69f0ba2698d4"},
    {file = "numba-0.56.4-cp37-cp37m-macosx_10_14_x86_64.whl", hash = "sha256:3cb1a07a082a61df80a468f232e452d818f5ae254b40c26390054e4e868556e0"},
    {file = "numba-0.56.4-cp37-cp37m-manylinux2014_aarch64.manylinux_2_17_aarch64.whl", hash = "sha256:d69ad934e13c15684e7887100a8f5f0f61d7a8e57e0fd29d9993210089a5b531"},
    {file = "numba-0.56.4-cp37-cp37m-manylinux2014_i686.manylinux_2_17_i686.whl", hash = "sha256:dbcc847bac2d225265d054993a7f910fda66e73d6662fe7156452cac0325b073"},
    {file = "numba-0.56.4-cp37-cp37m-manylinux2014_x86_64.manylinux_2_17_x86_64.whl", hash = "sha256:8a95ca9cc77ea4571081f6594e08bd272b66060634b8324e99cd1843020364f9"},
    {file = "numba-0.56.4-cp37-cp37m-win32.whl", hash = "sha256:fcdf84ba3ed8124eb7234adfbb8792f311991cbf8aed1cad4b1b1a7ee08380c1"},
    {file = "numba-0.56.4-cp37-cp37m-win_amd64.whl", hash = "sha256:42f9e1be942b215df7e6cc9948cf9c15bb8170acc8286c063a9e57994ef82fd1"},
    {file = "numba-0.56.4-cp38-cp38-macosx_10_14_x86_64.whl", hash = "sha256:553da2ce74e8862e18a72a209ed3b6d2924403bdd0fb341fa891c6455545ba7c"},
    {file = "numba-0.56.4-cp38-cp38-macosx_11_0_arm64.whl", hash = "sha256:4373da9757049db7c90591e9ec55a2e97b2b36ba7ae3bf9c956a513374077470"},
    {file = "numba-0.56.4-cp38-cp38-manylinux2014_aarch64.manylinux_2_17_aarch64.whl", hash = "sha256:3a993349b90569518739009d8f4b523dfedd7e0049e6838c0e17435c3e70dcc4"},
    {file = "numba-0.56.4-cp38-cp38-manylinux2014_i686.manylinux_2_17_i686.whl", hash = "sha256:720886b852a2d62619ae3900fe71f1852c62db4f287d0c275a60219e1643fc04"},
    {file = "numba-0.56.4-cp38-cp38-manylinux2014_x86_64.manylinux_2_17_x86_64.whl", hash = "sha256:e64d338b504c9394a4a34942df4627e1e6cb07396ee3b49fe7b8d6420aa5104f"},
    {file = "numba-0.56.4-cp38-cp38-win32.whl", hash = "sha256:03fe94cd31e96185cce2fae005334a8cc712fc2ba7756e52dff8c9400718173f"},
    {file = "numba-0.56.4-cp38-cp38-win_amd64.whl", hash = "sha256:91f021145a8081f881996818474ef737800bcc613ffb1e618a655725a0f9e246"},
    {file = "numba-0.56.4-cp39-cp39-macosx_10_14_x86_64.whl", hash = "sha256:d0ae9270a7a5cc0ede63cd234b4ff1ce166c7a749b91dbbf45e0000c56d3eade"},
    {file = "numba-0.56.4-cp39-cp39-macosx_11_0_arm64.whl", hash = "sha256:c75e8a5f810ce80a0cfad6e74ee94f9fde9b40c81312949bf356b7304ef20740"},
    {file = "numba-0.56.4-cp39-cp39-manylinux2014_aarch64.manylinux_2_17_aarch64.whl", hash = "sha256:a12ef323c0f2101529d455cfde7f4135eaa147bad17afe10b48634f796d96abd"},
    {file = "numba-0.56.4-cp39-cp39-manylinux2014_i686.manylinux_2_17_i686.whl", hash = "sha256:03634579d10a6129181129de293dd6b5eaabee86881369d24d63f8fe352dd6cb"},
    {file = "numba-0.56.4-cp39-cp39-manylinux2014_x86_64.manylinux_2_17_x86_64.whl", hash = "sha256:0240f9026b015e336069329839208ebd70ec34ae5bfbf402e4fcc8e06197528e"},
    {file = "numba-0.56.4-cp39-cp39-win32.whl", hash = "sha256:14dbbabf6ffcd96ee2ac827389afa59a70ffa9f089576500434c34abf9b054a4"},
    {file = "numba-0.56.4-cp39-cp39-win_amd64.whl", hash = "sha256:0da583c532cd72feefd8e551435747e0e0fbb3c0530357e6845fcc11e38d6aea"},
    {file = "numba-0.56.4.tar.gz", hash = "sha256:32d9fef412c81483d7efe0ceb6cf4d3310fde8b624a9cecca00f790573ac96ee"},
]
numpy = [
    {file = "numpy-1.23.5-cp310-cp310-macosx_10_9_x86_64.whl", hash = "sha256:9c88793f78fca17da0145455f0d7826bcb9f37da4764af27ac945488116efe63"},
    {file = "numpy-1.23.5-cp310-cp310-macosx_11_0_arm64.whl", hash = "sha256:e9f4c4e51567b616be64e05d517c79a8a22f3606499941d97bb76f2ca59f982d"},
    {file = "numpy-1.23.5-cp310-cp310-manylinux_2_17_aarch64.manylinux2014_aarch64.whl", hash = "sha256:7903ba8ab592b82014713c491f6c5d3a1cde5b4a3bf116404e08f5b52f6daf43"},
    {file = "numpy-1.23.5-cp310-cp310-manylinux_2_17_x86_64.manylinux2014_x86_64.whl", hash = "sha256:5e05b1c973a9f858c74367553e236f287e749465f773328c8ef31abe18f691e1"},
    {file = "numpy-1.23.5-cp310-cp310-win32.whl", hash = "sha256:522e26bbf6377e4d76403826ed689c295b0b238f46c28a7251ab94716da0b280"},
    {file = "numpy-1.23.5-cp310-cp310-win_amd64.whl", hash = "sha256:dbee87b469018961d1ad79b1a5d50c0ae850000b639bcb1b694e9981083243b6"},
    {file = "numpy-1.23.5-cp311-cp311-macosx_10_9_x86_64.whl", hash = "sha256:ce571367b6dfe60af04e04a1834ca2dc5f46004ac1cc756fb95319f64c095a96"},
    {file = "numpy-1.23.5-cp311-cp311-macosx_11_0_arm64.whl", hash = "sha256:56e454c7833e94ec9769fa0f86e6ff8e42ee38ce0ce1fa4cbb747ea7e06d56aa"},
    {file = "numpy-1.23.5-cp311-cp311-manylinux_2_17_aarch64.manylinux2014_aarch64.whl", hash = "sha256:5039f55555e1eab31124a5768898c9e22c25a65c1e0037f4d7c495a45778c9f2"},
    {file = "numpy-1.23.5-cp311-cp311-manylinux_2_17_x86_64.manylinux2014_x86_64.whl", hash = "sha256:58f545efd1108e647604a1b5aa809591ccd2540f468a880bedb97247e72db387"},
    {file = "numpy-1.23.5-cp311-cp311-win32.whl", hash = "sha256:b2a9ab7c279c91974f756c84c365a669a887efa287365a8e2c418f8b3ba73fb0"},
    {file = "numpy-1.23.5-cp311-cp311-win_amd64.whl", hash = "sha256:0cbe9848fad08baf71de1a39e12d1b6310f1d5b2d0ea4de051058e6e1076852d"},
    {file = "numpy-1.23.5-cp38-cp38-macosx_10_9_x86_64.whl", hash = "sha256:f063b69b090c9d918f9df0a12116029e274daf0181df392839661c4c7ec9018a"},
    {file = "numpy-1.23.5-cp38-cp38-macosx_11_0_arm64.whl", hash = "sha256:0aaee12d8883552fadfc41e96b4c82ee7d794949e2a7c3b3a7201e968c7ecab9"},
    {file = "numpy-1.23.5-cp38-cp38-manylinux_2_17_aarch64.manylinux2014_aarch64.whl", hash = "sha256:92c8c1e89a1f5028a4c6d9e3ccbe311b6ba53694811269b992c0b224269e2398"},
    {file = "numpy-1.23.5-cp38-cp38-manylinux_2_17_x86_64.manylinux2014_x86_64.whl", hash = "sha256:d208a0f8729f3fb790ed18a003f3a57895b989b40ea4dce4717e9cf4af62c6bb"},
    {file = "numpy-1.23.5-cp38-cp38-win32.whl", hash = "sha256:06005a2ef6014e9956c09ba07654f9837d9e26696a0470e42beedadb78c11b07"},
    {file = "numpy-1.23.5-cp38-cp38-win_amd64.whl", hash = "sha256:ca51fcfcc5f9354c45f400059e88bc09215fb71a48d3768fb80e357f3b457e1e"},
    {file = "numpy-1.23.5-cp39-cp39-macosx_10_9_x86_64.whl", hash = "sha256:8969bfd28e85c81f3f94eb4a66bc2cf1dbdc5c18efc320af34bffc54d6b1e38f"},
    {file = "numpy-1.23.5-cp39-cp39-macosx_11_0_arm64.whl", hash = "sha256:a7ac231a08bb37f852849bbb387a20a57574a97cfc7b6cabb488a4fc8be176de"},
    {file = "numpy-1.23.5-cp39-cp39-manylinux_2_17_aarch64.manylinux2014_aarch64.whl", hash = "sha256:bf837dc63ba5c06dc8797c398db1e223a466c7ece27a1f7b5232ba3466aafe3d"},
    {file = "numpy-1.23.5-cp39-cp39-manylinux_2_17_x86_64.manylinux2014_x86_64.whl", hash = "sha256:33161613d2269025873025b33e879825ec7b1d831317e68f4f2f0f84ed14c719"},
    {file = "numpy-1.23.5-cp39-cp39-win32.whl", hash = "sha256:af1da88f6bc3d2338ebbf0e22fe487821ea4d8e89053e25fa59d1d79786e7481"},
    {file = "numpy-1.23.5-cp39-cp39-win_amd64.whl", hash = "sha256:09b7847f7e83ca37c6e627682f145856de331049013853f344f37b0c9690e3df"},
    {file = "numpy-1.23.5-pp38-pypy38_pp73-macosx_10_9_x86_64.whl", hash = "sha256:abdde9f795cf292fb9651ed48185503a2ff29be87770c3b8e2a14b0cd7aa16f8"},
    {file = "numpy-1.23.5-pp38-pypy38_pp73-manylinux_2_17_x86_64.manylinux2014_x86_64.whl", hash = "sha256:f9a909a8bae284d46bbfdefbdd4a262ba19d3bc9921b1e76126b1d21c3c34135"},
    {file = "numpy-1.23.5-pp38-pypy38_pp73-win_amd64.whl", hash = "sha256:01dd17cbb340bf0fc23981e52e1d18a9d4050792e8fb8363cecbf066a84b827d"},
    {file = "numpy-1.23.5.tar.gz", hash = "sha256:1b1766d6f397c18153d40015ddfc79ddb715cabadc04d2d228d4e5a8bc4ded1a"},
]
packaging = [
    {file = "packaging-22.0-py3-none-any.whl", hash = "sha256:957e2148ba0e1a3b282772e791ef1d8083648bc131c8ab0c1feba110ce1146c3"},
    {file = "packaging-22.0.tar.gz", hash = "sha256:2198ec20bd4c017b8f9717e00f0c8714076fc2fd93816750ab48e2c41de2cfd3"},
]
pandas = [
    {file = "pandas-1.5.2-cp310-cp310-macosx_10_9_universal2.whl", hash = "sha256:e9dbacd22555c2d47f262ef96bb4e30880e5956169741400af8b306bbb24a273"},
    {file = "pandas-1.5.2-cp310-cp310-macosx_10_9_x86_64.whl", hash = "sha256:e2b83abd292194f350bb04e188f9379d36b8dfac24dd445d5c87575f3beaf789"},
    {file = "pandas-1.5.2-cp310-cp310-macosx_11_0_arm64.whl", hash = "sha256:2552bffc808641c6eb471e55aa6899fa002ac94e4eebfa9ec058649122db5824"},
    {file = "pandas-1.5.2-cp310-cp310-manylinux_2_17_aarch64.manylinux2014_aarch64.whl", hash = "sha256:1fc87eac0541a7d24648a001d553406f4256e744d92df1df8ebe41829a915028"},
    {file = "pandas-1.5.2-cp310-cp310-manylinux_2_17_x86_64.manylinux2014_x86_64.whl", hash = "sha256:d0d8fd58df5d17ddb8c72a5075d87cd80d71b542571b5f78178fb067fa4e9c72"},
    {file = "pandas-1.5.2-cp310-cp310-win_amd64.whl", hash = "sha256:4aed257c7484d01c9a194d9a94758b37d3d751849c05a0050c087a358c41ad1f"},
    {file = "pandas-1.5.2-cp311-cp311-macosx_10_9_universal2.whl", hash = "sha256:375262829c8c700c3e7cbb336810b94367b9c4889818bbd910d0ecb4e45dc261"},
    {file = "pandas-1.5.2-cp311-cp311-macosx_10_9_x86_64.whl", hash = "sha256:cc3cd122bea268998b79adebbb8343b735a5511ec14efb70a39e7acbc11ccbdc"},
    {file = "pandas-1.5.2-cp311-cp311-macosx_11_0_arm64.whl", hash = "sha256:b4f5a82afa4f1ff482ab8ded2ae8a453a2cdfde2001567b3ca24a4c5c5ca0db3"},
    {file = "pandas-1.5.2-cp311-cp311-manylinux_2_17_aarch64.manylinux2014_aarch64.whl", hash = "sha256:8092a368d3eb7116e270525329a3e5c15ae796ccdf7ccb17839a73b4f5084a39"},
    {file = "pandas-1.5.2-cp311-cp311-manylinux_2_17_x86_64.manylinux2014_x86_64.whl", hash = "sha256:f6257b314fc14958f8122779e5a1557517b0f8e500cfb2bd53fa1f75a8ad0af2"},
    {file = "pandas-1.5.2-cp311-cp311-win_amd64.whl", hash = "sha256:82ae615826da838a8e5d4d630eb70c993ab8636f0eff13cb28aafc4291b632b5"},
    {file = "pandas-1.5.2-cp38-cp38-macosx_10_9_universal2.whl", hash = "sha256:457d8c3d42314ff47cc2d6c54f8fc0d23954b47977b2caed09cd9635cb75388b"},
    {file = "pandas-1.5.2-cp38-cp38-macosx_10_9_x86_64.whl", hash = "sha256:c009a92e81ce836212ce7aa98b219db7961a8b95999b97af566b8dc8c33e9519"},
    {file = "pandas-1.5.2-cp38-cp38-macosx_11_0_arm64.whl", hash = "sha256:71f510b0efe1629bf2f7c0eadb1ff0b9cf611e87b73cd017e6b7d6adb40e2b3a"},
    {file = "pandas-1.5.2-cp38-cp38-manylinux_2_17_aarch64.manylinux2014_aarch64.whl", hash = "sha256:a40dd1e9f22e01e66ed534d6a965eb99546b41d4d52dbdb66565608fde48203f"},
    {file = "pandas-1.5.2-cp38-cp38-manylinux_2_17_x86_64.manylinux2014_x86_64.whl", hash = "sha256:5ae7e989f12628f41e804847a8cc2943d362440132919a69429d4dea1f164da0"},
    {file = "pandas-1.5.2-cp38-cp38-win32.whl", hash = "sha256:530948945e7b6c95e6fa7aa4be2be25764af53fba93fe76d912e35d1c9ee46f5"},
    {file = "pandas-1.5.2-cp38-cp38-win_amd64.whl", hash = "sha256:73f219fdc1777cf3c45fde7f0708732ec6950dfc598afc50588d0d285fddaefc"},
    {file = "pandas-1.5.2-cp39-cp39-macosx_10_9_universal2.whl", hash = "sha256:9608000a5a45f663be6af5c70c3cbe634fa19243e720eb380c0d378666bc7702"},
    {file = "pandas-1.5.2-cp39-cp39-macosx_10_9_x86_64.whl", hash = "sha256:315e19a3e5c2ab47a67467fc0362cb36c7c60a93b6457f675d7d9615edad2ebe"},
    {file = "pandas-1.5.2-cp39-cp39-macosx_11_0_arm64.whl", hash = "sha256:e18bc3764cbb5e118be139b3b611bc3fbc5d3be42a7e827d1096f46087b395eb"},
    {file = "pandas-1.5.2-cp39-cp39-manylinux_2_17_aarch64.manylinux2014_aarch64.whl", hash = "sha256:0183cb04a057cc38fde5244909fca9826d5d57c4a5b7390c0cc3fa7acd9fa883"},
    {file = "pandas-1.5.2-cp39-cp39-manylinux_2_17_x86_64.manylinux2014_x86_64.whl", hash = "sha256:344021ed3e639e017b452aa8f5f6bf38a8806f5852e217a7594417fb9bbfa00e"},
    {file = "pandas-1.5.2-cp39-cp39-win32.whl", hash = "sha256:e7469271497960b6a781eaa930cba8af400dd59b62ec9ca2f4d31a19f2f91090"},
    {file = "pandas-1.5.2-cp39-cp39-win_amd64.whl", hash = "sha256:c218796d59d5abd8780170c937b812c9637e84c32f8271bbf9845970f8c1351f"},
    {file = "pandas-1.5.2.tar.gz", hash = "sha256:220b98d15cee0b2cd839a6358bd1f273d0356bf964c1a1aeb32d47db0215488b"},
]
patsy = [
    {file = "patsy-0.5.3-py2.py3-none-any.whl", hash = "sha256:7eb5349754ed6aa982af81f636479b1b8db9d5b1a6e957a6016ec0534b5c86b7"},
    {file = "patsy-0.5.3.tar.gz", hash = "sha256:bdc18001875e319bc91c812c1eb6a10be4bb13cb81eb763f466179dca3b67277"},
]
Pillow = [
    {file = "Pillow-9.3.0-1-cp37-cp37m-win32.whl", hash = "sha256:e6ea6b856a74d560d9326c0f5895ef8050126acfdc7ca08ad703eb0081e82b74"},
    {file = "Pillow-9.3.0-1-cp37-cp37m-win_amd64.whl", hash = "sha256:32a44128c4bdca7f31de5be641187367fe2a450ad83b833ef78910397db491aa"},
    {file = "Pillow-9.3.0-cp310-cp310-macosx_10_10_x86_64.whl", hash = "sha256:0b7257127d646ff8676ec8a15520013a698d1fdc48bc2a79ba4e53df792526f2"},
    {file = "Pillow-9.3.0-cp310-cp310-macosx_11_0_arm64.whl", hash = "sha256:b90f7616ea170e92820775ed47e136208e04c967271c9ef615b6fbd08d9af0e3"},
    {file = "Pillow-9.3.0-cp310-cp310-manylinux_2_17_aarch64.manylinux2014_aarch64.whl", hash = "sha256:68943d632f1f9e3dce98908e873b3a090f6cba1cbb1b892a9e8d97c938871fbe"},
    {file = "Pillow-9.3.0-cp310-cp310-manylinux_2_17_i686.manylinux2014_i686.whl", hash = "sha256:be55f8457cd1eac957af0c3f5ece7bc3f033f89b114ef30f710882717670b2a8"},
    {file = "Pillow-9.3.0-cp310-cp310-manylinux_2_17_x86_64.manylinux2014_x86_64.whl", hash = "sha256:5d77adcd56a42d00cc1be30843d3426aa4e660cab4a61021dc84467123f7a00c"},
    {file = "Pillow-9.3.0-cp310-cp310-manylinux_2_28_aarch64.whl", hash = "sha256:829f97c8e258593b9daa80638aee3789b7df9da5cf1336035016d76f03b8860c"},
    {file = "Pillow-9.3.0-cp310-cp310-manylinux_2_28_x86_64.whl", hash = "sha256:801ec82e4188e935c7f5e22e006d01611d6b41661bba9fe45b60e7ac1a8f84de"},
    {file = "Pillow-9.3.0-cp310-cp310-musllinux_1_1_x86_64.whl", hash = "sha256:871b72c3643e516db4ecf20efe735deb27fe30ca17800e661d769faab45a18d7"},
    {file = "Pillow-9.3.0-cp310-cp310-win32.whl", hash = "sha256:655a83b0058ba47c7c52e4e2df5ecf484c1b0b0349805896dd350cbc416bdd91"},
    {file = "Pillow-9.3.0-cp310-cp310-win_amd64.whl", hash = "sha256:9f47eabcd2ded7698106b05c2c338672d16a6f2a485e74481f524e2a23c2794b"},
    {file = "Pillow-9.3.0-cp311-cp311-macosx_10_10_x86_64.whl", hash = "sha256:57751894f6618fd4308ed8e0c36c333e2f5469744c34729a27532b3db106ee20"},
    {file = "Pillow-9.3.0-cp311-cp311-macosx_11_0_arm64.whl", hash = "sha256:7db8b751ad307d7cf238f02101e8e36a128a6cb199326e867d1398067381bff4"},
    {file = "Pillow-9.3.0-cp311-cp311-manylinux_2_17_aarch64.manylinux2014_aarch64.whl", hash = "sha256:3033fbe1feb1b59394615a1cafaee85e49d01b51d54de0cbf6aa8e64182518a1"},
    {file = "Pillow-9.3.0-cp311-cp311-manylinux_2_17_i686.manylinux2014_i686.whl", hash = "sha256:22b012ea2d065fd163ca096f4e37e47cd8b59cf4b0fd47bfca6abb93df70b34c"},
    {file = "Pillow-9.3.0-cp311-cp311-manylinux_2_17_x86_64.manylinux2014_x86_64.whl", hash = "sha256:b9a65733d103311331875c1dca05cb4606997fd33d6acfed695b1232ba1df193"},
    {file = "Pillow-9.3.0-cp311-cp311-manylinux_2_28_aarch64.whl", hash = "sha256:502526a2cbfa431d9fc2a079bdd9061a2397b842bb6bc4239bb176da00993812"},
    {file = "Pillow-9.3.0-cp311-cp311-manylinux_2_28_x86_64.whl", hash = "sha256:90fb88843d3902fe7c9586d439d1e8c05258f41da473952aa8b328d8b907498c"},
    {file = "Pillow-9.3.0-cp311-cp311-musllinux_1_1_x86_64.whl", hash = "sha256:89dca0ce00a2b49024df6325925555d406b14aa3efc2f752dbb5940c52c56b11"},
    {file = "Pillow-9.3.0-cp311-cp311-win32.whl", hash = "sha256:3168434d303babf495d4ba58fc22d6604f6e2afb97adc6a423e917dab828939c"},
    {file = "Pillow-9.3.0-cp311-cp311-win_amd64.whl", hash = "sha256:18498994b29e1cf86d505edcb7edbe814d133d2232d256db8c7a8ceb34d18cef"},
    {file = "Pillow-9.3.0-cp37-cp37m-macosx_10_10_x86_64.whl", hash = "sha256:772a91fc0e03eaf922c63badeca75e91baa80fe2f5f87bdaed4280662aad25c9"},
    {file = "Pillow-9.3.0-cp37-cp37m-manylinux_2_17_aarch64.manylinux2014_aarch64.whl", hash = "sha256:afa4107d1b306cdf8953edde0534562607fe8811b6c4d9a486298ad31de733b2"},
    {file = "Pillow-9.3.0-cp37-cp37m-manylinux_2_17_i686.manylinux2014_i686.whl", hash = "sha256:b4012d06c846dc2b80651b120e2cdd787b013deb39c09f407727ba90015c684f"},
    {file = "Pillow-9.3.0-cp37-cp37m-manylinux_2_17_x86_64.manylinux2014_x86_64.whl", hash = "sha256:77ec3e7be99629898c9a6d24a09de089fa5356ee408cdffffe62d67bb75fdd72"},
    {file = "Pillow-9.3.0-cp37-cp37m-manylinux_2_28_aarch64.whl", hash = "sha256:6c738585d7a9961d8c2821a1eb3dcb978d14e238be3d70f0a706f7fa9316946b"},
    {file = "Pillow-9.3.0-cp37-cp37m-manylinux_2_28_x86_64.whl", hash = "sha256:828989c45c245518065a110434246c44a56a8b2b2f6347d1409c787e6e4651ee"},
    {file = "Pillow-9.3.0-cp37-cp37m-win32.whl", hash = "sha256:82409ffe29d70fd733ff3c1025a602abb3e67405d41b9403b00b01debc4c9a29"},
    {file = "Pillow-9.3.0-cp37-cp37m-win_amd64.whl", hash = "sha256:41e0051336807468be450d52b8edd12ac60bebaa97fe10c8b660f116e50b30e4"},
    {file = "Pillow-9.3.0-cp38-cp38-macosx_10_10_x86_64.whl", hash = "sha256:b03ae6f1a1878233ac620c98f3459f79fd77c7e3c2b20d460284e1fb370557d4"},
    {file = "Pillow-9.3.0-cp38-cp38-macosx_11_0_arm64.whl", hash = "sha256:4390e9ce199fc1951fcfa65795f239a8a4944117b5935a9317fb320e7767b40f"},
    {file = "Pillow-9.3.0-cp38-cp38-manylinux_2_17_aarch64.manylinux2014_aarch64.whl", hash = "sha256:40e1ce476a7804b0fb74bcfa80b0a2206ea6a882938eaba917f7a0f004b42502"},
    {file = "Pillow-9.3.0-cp38-cp38-manylinux_2_17_i686.manylinux2014_i686.whl", hash = "sha256:a0a06a052c5f37b4ed81c613a455a81f9a3a69429b4fd7bb913c3fa98abefc20"},
    {file = "Pillow-9.3.0-cp38-cp38-manylinux_2_17_x86_64.manylinux2014_x86_64.whl", hash = "sha256:03150abd92771742d4a8cd6f2fa6246d847dcd2e332a18d0c15cc75bf6703040"},
    {file = "Pillow-9.3.0-cp38-cp38-manylinux_2_28_aarch64.whl", hash = "sha256:15c42fb9dea42465dfd902fb0ecf584b8848ceb28b41ee2b58f866411be33f07"},
    {file = "Pillow-9.3.0-cp38-cp38-manylinux_2_28_x86_64.whl", hash = "sha256:51e0e543a33ed92db9f5ef69a0356e0b1a7a6b6a71b80df99f1d181ae5875636"},
    {file = "Pillow-9.3.0-cp38-cp38-musllinux_1_1_x86_64.whl", hash = "sha256:3dd6caf940756101205dffc5367babf288a30043d35f80936f9bfb37f8355b32"},
    {file = "Pillow-9.3.0-cp38-cp38-win32.whl", hash = "sha256:f1ff2ee69f10f13a9596480335f406dd1f70c3650349e2be67ca3139280cade0"},
    {file = "Pillow-9.3.0-cp38-cp38-win_amd64.whl", hash = "sha256:276a5ca930c913f714e372b2591a22c4bd3b81a418c0f6635ba832daec1cbcfc"},
    {file = "Pillow-9.3.0-cp39-cp39-macosx_10_10_x86_64.whl", hash = "sha256:73bd195e43f3fadecfc50c682f5055ec32ee2c933243cafbfdec69ab1aa87cad"},
    {file = "Pillow-9.3.0-cp39-cp39-macosx_11_0_arm64.whl", hash = "sha256:1c7c8ae3864846fc95f4611c78129301e203aaa2af813b703c55d10cc1628535"},
    {file = "Pillow-9.3.0-cp39-cp39-manylinux_2_17_aarch64.manylinux2014_aarch64.whl", hash = "sha256:2e0918e03aa0c72ea56edbb00d4d664294815aa11291a11504a377ea018330d3"},
    {file = "Pillow-9.3.0-cp39-cp39-manylinux_2_17_i686.manylinux2014_i686.whl", hash = "sha256:b0915e734b33a474d76c28e07292f196cdf2a590a0d25bcc06e64e545f2d146c"},
    {file = "Pillow-9.3.0-cp39-cp39-manylinux_2_17_x86_64.manylinux2014_x86_64.whl", hash = "sha256:af0372acb5d3598f36ec0914deed2a63f6bcdb7b606da04dc19a88d31bf0c05b"},
    {file = "Pillow-9.3.0-cp39-cp39-manylinux_2_28_aarch64.whl", hash = "sha256:ad58d27a5b0262c0c19b47d54c5802db9b34d38bbf886665b626aff83c74bacd"},
    {file = "Pillow-9.3.0-cp39-cp39-manylinux_2_28_x86_64.whl", hash = "sha256:97aabc5c50312afa5e0a2b07c17d4ac5e865b250986f8afe2b02d772567a380c"},
    {file = "Pillow-9.3.0-cp39-cp39-musllinux_1_1_x86_64.whl", hash = "sha256:9aaa107275d8527e9d6e7670b64aabaaa36e5b6bd71a1015ddd21da0d4e06448"},
    {file = "Pillow-9.3.0-cp39-cp39-win32.whl", hash = "sha256:bac18ab8d2d1e6b4ce25e3424f709aceef668347db8637c2296bcf41acb7cf48"},
    {file = "Pillow-9.3.0-cp39-cp39-win_amd64.whl", hash = "sha256:b472b5ea442148d1c3e2209f20f1e0bb0eb556538690fa70b5e1f79fa0ba8dc2"},
    {file = "Pillow-9.3.0-pp37-pypy37_pp73-macosx_10_10_x86_64.whl", hash = "sha256:ab388aaa3f6ce52ac1cb8e122c4bd46657c15905904b3120a6248b5b8b0bc228"},
    {file = "Pillow-9.3.0-pp37-pypy37_pp73-manylinux_2_17_i686.manylinux2014_i686.whl", hash = "sha256:dbb8e7f2abee51cef77673be97760abff1674ed32847ce04b4af90f610144c7b"},
    {file = "Pillow-9.3.0-pp37-pypy37_pp73-manylinux_2_17_x86_64.manylinux2014_x86_64.whl", hash = "sha256:bca31dd6014cb8b0b2db1e46081b0ca7d936f856da3b39744aef499db5d84d02"},
    {file = "Pillow-9.3.0-pp37-pypy37_pp73-manylinux_2_28_x86_64.whl", hash = "sha256:c7025dce65566eb6e89f56c9509d4f628fddcedb131d9465cacd3d8bac337e7e"},
    {file = "Pillow-9.3.0-pp37-pypy37_pp73-win_amd64.whl", hash = "sha256:ebf2029c1f464c59b8bdbe5143c79fa2045a581ac53679733d3a91d400ff9efb"},
    {file = "Pillow-9.3.0-pp38-pypy38_pp73-macosx_10_10_x86_64.whl", hash = "sha256:b59430236b8e58840a0dfb4099a0e8717ffb779c952426a69ae435ca1f57210c"},
    {file = "Pillow-9.3.0-pp38-pypy38_pp73-manylinux_2_17_i686.manylinux2014_i686.whl", hash = "sha256:12ce4932caf2ddf3e41d17fc9c02d67126935a44b86df6a206cf0d7161548627"},
    {file = "Pillow-9.3.0-pp38-pypy38_pp73-manylinux_2_17_x86_64.manylinux2014_x86_64.whl", hash = "sha256:ae5331c23ce118c53b172fa64a4c037eb83c9165aba3a7ba9ddd3ec9fa64a699"},
    {file = "Pillow-9.3.0-pp38-pypy38_pp73-manylinux_2_28_x86_64.whl", hash = "sha256:0b07fffc13f474264c336298d1b4ce01d9c5a011415b79d4ee5527bb69ae6f65"},
    {file = "Pillow-9.3.0-pp38-pypy38_pp73-win_amd64.whl", hash = "sha256:073adb2ae23431d3b9bcbcff3fe698b62ed47211d0716b067385538a1b0f28b8"},
    {file = "Pillow-9.3.0.tar.gz", hash = "sha256:c935a22a557a560108d780f9a0fc426dd7459940dc54faa49d83249c8d3e760f"},
]
pluggy = [
    {file = "pluggy-1.0.0-py2.py3-none-any.whl", hash = "sha256:74134bbf457f031a36d68416e1509f34bd5ccc019f0bcc952c7b909d06b37bd3"},
    {file = "pluggy-1.0.0.tar.gz", hash = "sha256:4224373bacce55f955a878bf9cfa763c1e360858e330072059e10bad68531159"},
]
pynndescent = [
    {file = "pynndescent-0.5.8.tar.gz", hash = "sha256:a7c552569bf604a101fd54bba1d27c12389e065945dee3a6777a518c63a46f2b"},
]
pyparsing = [
    {file = "pyparsing-3.0.9-py3-none-any.whl", hash = "sha256:5026bae9a10eeaefb61dab2f09052b9f4307d44aee4eda64b309723d8d206bbc"},
    {file = "pyparsing-3.0.9.tar.gz", hash = "sha256:2b020ecf7d21b687f219b71ecad3631f644a47f01403fa1d1036b0c6416d70fb"},
]
pytest = [
    {file = "pytest-7.2.0-py3-none-any.whl", hash = "sha256:892f933d339f068883b6fd5a459f03d85bfcb355e4981e146d2c7616c21fef71"},
    {file = "pytest-7.2.0.tar.gz", hash = "sha256:c4014eb40e10f11f355ad4e3c2fb2c6c6d1919c73f3b5a433de4708202cade59"},
]
python-dateutil = [
    {file = "python-dateutil-2.8.2.tar.gz", hash = "sha256:0123cacc1627ae19ddf3c27a5de5bd67ee4586fbdd6440d9748f8abb483d3e86"},
    {file = "python_dateutil-2.8.2-py2.py3-none-any.whl", hash = "sha256:961d03dc3453ebbc59dbdea9e4e11c5651520a876d0f4db161e8674aae935da9"},
]
pytz = [
    {file = "pytz-2022.6-py2.py3-none-any.whl", hash = "sha256:222439474e9c98fced559f1709d89e6c9cbf8d79c794ff3eb9f8800064291427"},
    {file = "pytz-2022.6.tar.gz", hash = "sha256:e89512406b793ca39f5971bc999cc538ce125c0e51c27941bef4568b460095e2"},
]
scanpy = [
    {file = "scanpy-1.9.1-py3-none-any.whl", hash = "sha256:9fca3597aef176034ebc3438be3bf859db5c47441e36481d7f9272bd4cd51d2a"},
    {file = "scanpy-1.9.1.tar.gz", hash = "sha256:00c9a83b649da7e0171c91e9a08cff632102faa760614fd05cd4d1dbba4eb541"},
]
scikit-learn = [
    {file = "scikit-learn-1.2.0.tar.gz", hash = "sha256:680b65b3caee469541385d2ca5b03ff70408f6c618c583948312f0d2125df680"},
    {file = "scikit_learn-1.2.0-cp310-cp310-macosx_10_9_x86_64.whl", hash = "sha256:1beaa631434d1f17a20b1eef5d842e58c195875d2bc11901a1a70b5fe544745b"},
    {file = "scikit_learn-1.2.0-cp310-cp310-macosx_12_0_arm64.whl", hash = "sha256:d395730f26d8fc752321f1953ddf72647c892d8bed74fad4d7c816ec9b602dfa"},
    {file = "scikit_learn-1.2.0-cp310-cp310-manylinux_2_17_aarch64.manylinux2014_aarch64.whl", hash = "sha256:fd3480c982b9e616b9f76ad8587804d3f4e91b4e2a6752e7dafb8a2e1f541098"},
    {file = "scikit_learn-1.2.0-cp310-cp310-manylinux_2_17_x86_64.manylinux2014_x86_64.whl", hash = "sha256:184a42842a4e698ffa4d849b6019de50a77a0aa24d26afa28fa49c9190bb144b"},
    {file = "scikit_learn-1.2.0-cp310-cp310-win_amd64.whl", hash = "sha256:867023a044fdfe59e5014a7fec7a3086a8928f10b5dce9382eedf4135f6709a2"},
    {file = "scikit_learn-1.2.0-cp311-cp311-macosx_10_9_x86_64.whl", hash = "sha256:5546a8894a0616e92489ef995b39a0715829f3df96e801bb55cbf196be0d9649"},
    {file = "scikit_learn-1.2.0-cp311-cp311-macosx_12_0_arm64.whl", hash = "sha256:bc7073e025b62c1067cbfb76e69d08650c6b9d7a0e7afdfa20cb92d4afe516f6"},
    {file = "scikit_learn-1.2.0-cp311-cp311-manylinux_2_17_aarch64.manylinux2014_aarch64.whl", hash = "sha256:fc0a72237f0c56780cf550df87201a702d3bdcbbb23c6ef7d54c19326fa23f19"},
    {file = "scikit_learn-1.2.0-cp311-cp311-manylinux_2_17_x86_64.manylinux2014_x86_64.whl", hash = "sha256:4e1ea0bc1706da45589bcf2490cde6276490a1b88f9af208dbb396fdc3a0babf"},
    {file = "scikit_learn-1.2.0-cp311-cp311-win_amd64.whl", hash = "sha256:f17420a8e3f40129aeb7e0f5ee35822d6178617007bb8f69521a2cefc20d5f00"},
    {file = "scikit_learn-1.2.0-cp38-cp38-macosx_10_9_x86_64.whl", hash = "sha256:25ba705ee1600ffc5df1dccd8fae129d7c6836e44ffcbb52d78536c9eaf8fcf9"},
    {file = "scikit_learn-1.2.0-cp38-cp38-macosx_12_0_arm64.whl", hash = "sha256:6b63ca2b0643d30fbf9d25d93017ed3fb8351f31175d82d104bfec60cba7bb87"},
    {file = "scikit_learn-1.2.0-cp38-cp38-manylinux_2_17_aarch64.manylinux2014_aarch64.whl", hash = "sha256:83c772fa8c64776ad769fd764752c8452844307adcf10dee3adcc43988260f21"},
    {file = "scikit_learn-1.2.0-cp38-cp38-manylinux_2_17_x86_64.manylinux2014_x86_64.whl", hash = "sha256:0834e4cec2a2e0d8978f39cb8fe1cad3be6c27a47927e1774bf5737ea65ec228"},
    {file = "scikit_learn-1.2.0-cp38-cp38-win_amd64.whl", hash = "sha256:da29d2e379c396a63af5ed4b671ad2005cd690ac373a23bee5a0f66504e05272"},
    {file = "scikit_learn-1.2.0-cp39-cp39-macosx_10_9_x86_64.whl", hash = "sha256:23a88883ca60c571a06278e4726b3b51b3709cfa4c93cacbf5568b22ba960899"},
    {file = "scikit_learn-1.2.0-cp39-cp39-macosx_12_0_arm64.whl", hash = "sha256:40f3ff68c505cb9d1f3693397c73991875d609da905087e00e7b4477645ec67b"},
    {file = "scikit_learn-1.2.0-cp39-cp39-manylinux_2_17_aarch64.manylinux2014_aarch64.whl", hash = "sha256:e9535e867281ae6987bb80620ba14cf1649e936bfe45f48727b978b7a2dbe835"},
    {file = "scikit_learn-1.2.0-cp39-cp39-manylinux_2_17_x86_64.manylinux2014_x86_64.whl", hash = "sha256:de897720173b26842e21bed54362f5294e282422116b61cd931d4f5d870b9855"},
    {file = "scikit_learn-1.2.0-cp39-cp39-win_amd64.whl", hash = "sha256:ceb0008f345188aa236e49c973dc160b9ed504a3abd7b321a0ecabcb669be0bd"},
]
scikit-misc = [
    {file = "scikit-misc-0.1.4.tar.gz", hash = "sha256:f7746a0347811063e1ecf9121df94835785003953c38b5ba84f63fc508c22911"},
    {file = "scikit_misc-0.1.4-cp310-cp310-macosx_10_9_universal2.whl", hash = "sha256:e193756612ed659d4c69139862a92d2a12226182c41e1d4c1c0cded3df82222c"},
    {file = "scikit_misc-0.1.4-cp310-cp310-macosx_11_0_arm64.whl", hash = "sha256:3926a4837ca6053222b22e0c39d6f02d79131e9a61e16b2953ea60d8db4ffbdb"},
    {file = "scikit_misc-0.1.4-cp310-cp310-manylinux_2_17_i686.manylinux2014_i686.whl", hash = "sha256:ee1d2bed059f216250768976994d3e7708c159aa4d44754e30b5e78bfe3d5aa1"},
    {file = "scikit_misc-0.1.4-cp310-cp310-manylinux_2_17_x86_64.manylinux2014_x86_64.whl", hash = "sha256:a9f89fcda2959c887615a74c892ed8a33359aed67973d94fe7f85bc19d0c8d59"},
    {file = "scikit_misc-0.1.4-cp36-cp36m-macosx_10_9_x86_64.whl", hash = "sha256:dc82be3113deaf9f8db768cc2485c5d74dd57f49b3766fd81bd519d04febc251"},
    {file = "scikit_misc-0.1.4-cp36-cp36m-manylinux_2_5_i686.manylinux1_i686.whl", hash = "sha256:dabcd87b561e33d7f95e5c32a060a2c6f50e5aec40b2c13345a8dafc0ced4020"},
    {file = "scikit_misc-0.1.4-cp36-cp36m-manylinux_2_5_x86_64.manylinux1_x86_64.whl", hash = "sha256:463df3f4c794ef5428463b285ad31cf1073070b6a87a005eea8251b0259bb105"},
    {file = "scikit_misc-0.1.4-cp37-cp37m-macosx_10_9_x86_64.whl", hash = "sha256:249833e18f676e18bed750e5b618373f14c39b82b32815755c68edb0f46a9381"},
    {file = "scikit_misc-0.1.4-cp37-cp37m-manylinux_2_5_i686.manylinux1_i686.whl", hash = "sha256:4c29d63964e5a0cb9eb4d73ffe28a60057fda30c328d3b0c6226c0dad29a9149"},
    {file = "scikit_misc-0.1.4-cp37-cp37m-manylinux_2_5_x86_64.manylinux1_x86_64.whl", hash = "sha256:57c8d8ea740e498718ec2ded59eb04f2fe2bd3fd8e9ae65f58382d2b72b841d3"},
    {file = "scikit_misc-0.1.4-cp37-cp37m-win32.whl", hash = "sha256:f9d8843f566120ce677eb8f0e62172a0f0ce629971f6197a79cbe1ba0cfdb5d3"},
    {file = "scikit_misc-0.1.4-cp37-cp37m-win_amd64.whl", hash = "sha256:680fff8043651f82d5f73b429cfb8121a2d8505e75ece037468edc0c79c2c648"},
    {file = "scikit_misc-0.1.4-cp38-cp38-macosx_10_9_x86_64.whl", hash = "sha256:cbce16592f0bf1d30ce8c7480c342d4df109d4adba6f19532564b09c8de3da0b"},
    {file = "scikit_misc-0.1.4-cp38-cp38-manylinux_2_5_i686.manylinux1_i686.whl", hash = "sha256:34a6e2785cc0a56d2d6555fe5bbc201704371528a5d994faa2839a82375e24a5"},
    {file = "scikit_misc-0.1.4-cp38-cp38-manylinux_2_5_x86_64.manylinux1_x86_64.whl", hash = "sha256:3957274035c0bfd35af6b2d66c1895b115465a96b3552545a702953a73c0d829"},
    {file = "scikit_misc-0.1.4-cp38-cp38-win32.whl", hash = "sha256:bea9faac5e465861d50264fe950e2fc4c3140eda1f97dd0c47f0257945c5ac30"},
    {file = "scikit_misc-0.1.4-cp38-cp38-win_amd64.whl", hash = "sha256:e77f910d3fa50f7835a8c12610ba717965a67565cbe78b16a2ede5425a1d90be"},
    {file = "scikit_misc-0.1.4-cp39-cp39-macosx_10_9_x86_64.whl", hash = "sha256:b1281451ae6dfa4e797a0b3a8e8c516eae75c40debb20a4bafe8caecfa5abb3a"},
    {file = "scikit_misc-0.1.4-cp39-cp39-macosx_11_0_arm64.whl", hash = "sha256:14cfb20bb4b5515ef7b76ff493f8119966d5c5004607d9ded1a5e675cfbbd4b8"},
    {file = "scikit_misc-0.1.4-cp39-cp39-manylinux_2_5_i686.manylinux1_i686.whl", hash = "sha256:219386e9f6a30b0a55d3f0a70b87bca161c4902e47f31b9f37c33fa607b0450d"},
    {file = "scikit_misc-0.1.4-cp39-cp39-manylinux_2_5_x86_64.manylinux1_x86_64.whl", hash = "sha256:5c01e261dc96312272efa8990524425009bc349d65f69e75fcaca08166567592"},
    {file = "scikit_misc-0.1.4-cp39-cp39-win32.whl", hash = "sha256:77b9cbcdfbf34b084b12da042006af7503b52e8d18c8b6290a6ffbeafd672665"},
    {file = "scikit_misc-0.1.4-cp39-cp39-win_amd64.whl", hash = "sha256:c8256d1c84ee6e5555c2a86bd688c8c02c37d6aaa5ea6dfde60435017d340746"},
    {file = "scikit_misc-0.1.4-pp37-pypy37_pp73-win_amd64.whl", hash = "sha256:a5f999bd61a1b00148847c4dfe287e8164f47b51b1364533ba5e01816ed099ff"},
]
scipy = [
    {file = "scipy-1.6.1-cp37-cp37m-macosx_10_9_x86_64.whl", hash = "sha256:a15a1f3fc0abff33e792d6049161b7795909b40b97c6cc2934ed54384017ab76"},
    {file = "scipy-1.6.1-cp37-cp37m-manylinux1_i686.whl", hash = "sha256:e79570979ccdc3d165456dd62041d9556fb9733b86b4b6d818af7a0afc15f092"},
    {file = "scipy-1.6.1-cp37-cp37m-manylinux1_x86_64.whl", hash = "sha256:a423533c55fec61456dedee7b6ee7dce0bb6bfa395424ea374d25afa262be261"},
    {file = "scipy-1.6.1-cp37-cp37m-manylinux2014_aarch64.whl", hash = "sha256:33d6b7df40d197bdd3049d64e8e680227151673465e5d85723b3b8f6b15a6ced"},
    {file = "scipy-1.6.1-cp37-cp37m-win32.whl", hash = "sha256:6725e3fbb47da428794f243864f2297462e9ee448297c93ed1dcbc44335feb78"},
    {file = "scipy-1.6.1-cp37-cp37m-win_amd64.whl", hash = "sha256:5fa9c6530b1661f1370bcd332a1e62ca7881785cc0f80c0d559b636567fab63c"},
    {file = "scipy-1.6.1-cp38-cp38-macosx_10_9_x86_64.whl", hash = "sha256:bd50daf727f7c195e26f27467c85ce653d41df4358a25b32434a50d8870fc519"},
    {file = "scipy-1.6.1-cp38-cp38-manylinux1_i686.whl", hash = "sha256:f46dd15335e8a320b0fb4685f58b7471702234cba8bb3442b69a3e1dc329c345"},
    {file = "scipy-1.6.1-cp38-cp38-manylinux1_x86_64.whl", hash = "sha256:0e5b0ccf63155d90da576edd2768b66fb276446c371b73841e3503be1d63fb5d"},
    {file = "scipy-1.6.1-cp38-cp38-manylinux2014_aarch64.whl", hash = "sha256:2481efbb3740977e3c831edfd0bd9867be26387cacf24eb5e366a6a374d3d00d"},
    {file = "scipy-1.6.1-cp38-cp38-win32.whl", hash = "sha256:68cb4c424112cd4be886b4d979c5497fba190714085f46b8ae67a5e4416c32b4"},
    {file = "scipy-1.6.1-cp38-cp38-win_amd64.whl", hash = "sha256:5f331eeed0297232d2e6eea51b54e8278ed8bb10b099f69c44e2558c090d06bf"},
    {file = "scipy-1.6.1-cp39-cp39-macosx_10_9_x86_64.whl", hash = "sha256:0c8a51d33556bf70367452d4d601d1742c0e806cd0194785914daf19775f0e67"},
    {file = "scipy-1.6.1-cp39-cp39-manylinux1_i686.whl", hash = "sha256:83bf7c16245c15bc58ee76c5418e46ea1811edcc2e2b03041b804e46084ab627"},
    {file = "scipy-1.6.1-cp39-cp39-manylinux1_x86_64.whl", hash = "sha256:794e768cc5f779736593046c9714e0f3a5940bc6dcc1dba885ad64cbfb28e9f0"},
    {file = "scipy-1.6.1-cp39-cp39-manylinux2014_aarch64.whl", hash = "sha256:5da5471aed911fe7e52b86bf9ea32fb55ae93e2f0fac66c32e58897cfb02fa07"},
    {file = "scipy-1.6.1-cp39-cp39-win32.whl", hash = "sha256:8e403a337749ed40af60e537cc4d4c03febddcc56cd26e774c9b1b600a70d3e4"},
    {file = "scipy-1.6.1-cp39-cp39-win_amd64.whl", hash = "sha256:a5193a098ae9f29af283dcf0041f762601faf2e595c0db1da929875b7570353f"},
    {file = "scipy-1.6.1.tar.gz", hash = "sha256:c4fceb864890b6168e79b0e714c585dbe2fd4222768ee90bc1aa0f8218691b11"},
    {file = "scipy-1.9.3-cp310-cp310-macosx_10_9_x86_64.whl", hash = "sha256:1884b66a54887e21addf9c16fb588720a8309a57b2e258ae1c7986d4444d3bc0"},
    {file = "scipy-1.9.3-cp310-cp310-macosx_12_0_arm64.whl", hash = "sha256:83b89e9586c62e787f5012e8475fbb12185bafb996a03257e9675cd73d3736dd"},
    {file = "scipy-1.9.3-cp310-cp310-manylinux_2_17_aarch64.manylinux2014_aarch64.whl", hash = "sha256:1a72d885fa44247f92743fc20732ae55564ff2a519e8302fb7e18717c5355a8b"},
    {file = "scipy-1.9.3-cp310-cp310-manylinux_2_17_x86_64.manylinux2014_x86_64.whl", hash = "sha256:d01e1dd7b15bd2449c8bfc6b7cc67d630700ed655654f0dfcf121600bad205c9"},
    {file = "scipy-1.9.3-cp310-cp310-win_amd64.whl", hash = "sha256:68239b6aa6f9c593da8be1509a05cb7f9efe98b80f43a5861cd24c7557e98523"},
    {file = "scipy-1.9.3-cp311-cp311-macosx_10_9_x86_64.whl", hash = "sha256:b41bc822679ad1c9a5f023bc93f6d0543129ca0f37c1ce294dd9d386f0a21096"},
    {file = "scipy-1.9.3-cp311-cp311-macosx_12_0_arm64.whl", hash = "sha256:90453d2b93ea82a9f434e4e1cba043e779ff67b92f7a0e85d05d286a3625df3c"},
    {file = "scipy-1.9.3-cp311-cp311-manylinux_2_17_aarch64.manylinux2014_aarch64.whl", hash = "sha256:83c06e62a390a9167da60bedd4575a14c1f58ca9dfde59830fc42e5197283dab"},
    {file = "scipy-1.9.3-cp311-cp311-manylinux_2_17_x86_64.manylinux2014_x86_64.whl", hash = "sha256:abaf921531b5aeaafced90157db505e10345e45038c39e5d9b6c7922d68085cb"},
    {file = "scipy-1.9.3-cp311-cp311-win_amd64.whl", hash = "sha256:06d2e1b4c491dc7d8eacea139a1b0b295f74e1a1a0f704c375028f8320d16e31"},
    {file = "scipy-1.9.3-cp38-cp38-macosx_10_9_x86_64.whl", hash = "sha256:5a04cd7d0d3eff6ea4719371cbc44df31411862b9646db617c99718ff68d4840"},
    {file = "scipy-1.9.3-cp38-cp38-macosx_12_0_arm64.whl", hash = "sha256:545c83ffb518094d8c9d83cce216c0c32f8c04aaf28b92cc8283eda0685162d5"},
    {file = "scipy-1.9.3-cp38-cp38-manylinux_2_17_aarch64.manylinux2014_aarch64.whl", hash = "sha256:0d54222d7a3ba6022fdf5773931b5d7c56efe41ede7f7128c7b1637700409108"},
    {file = "scipy-1.9.3-cp38-cp38-manylinux_2_17_x86_64.manylinux2014_x86_64.whl", hash = "sha256:cff3a5295234037e39500d35316a4c5794739433528310e117b8a9a0c76d20fc"},
    {file = "scipy-1.9.3-cp38-cp38-win_amd64.whl", hash = "sha256:2318bef588acc7a574f5bfdff9c172d0b1bf2c8143d9582e05f878e580a3781e"},
    {file = "scipy-1.9.3-cp39-cp39-macosx_10_9_x86_64.whl", hash = "sha256:d644a64e174c16cb4b2e41dfea6af722053e83d066da7343f333a54dae9bc31c"},
    {file = "scipy-1.9.3-cp39-cp39-macosx_12_0_arm64.whl", hash = "sha256:da8245491d73ed0a994ed9c2e380fd058ce2fa8a18da204681f2fe1f57f98f95"},
    {file = "scipy-1.9.3-cp39-cp39-manylinux_2_17_aarch64.manylinux2014_aarch64.whl", hash = "sha256:4db5b30849606a95dcf519763dd3ab6fe9bd91df49eba517359e450a7d80ce2e"},
    {file = "scipy-1.9.3-cp39-cp39-manylinux_2_17_x86_64.manylinux2014_x86_64.whl", hash = "sha256:c68db6b290cbd4049012990d7fe71a2abd9ffbe82c0056ebe0f01df8be5436b0"},
    {file = "scipy-1.9.3-cp39-cp39-win_amd64.whl", hash = "sha256:5b88e6d91ad9d59478fafe92a7c757d00c59e3bdc3331be8ada76a4f8d683f58"},
    {file = "scipy-1.9.3.tar.gz", hash = "sha256:fbc5c05c85c1a02be77b1ff591087c83bc44579c6d2bd9fb798bb64ea5e1a027"},
]
seaborn = [
    {file = "seaborn-0.12.1-py3-none-any.whl", hash = "sha256:a9eb39cba095fcb1e4c89a7fab1c57137d70a715a7f2eefcd41c9913c4d4ed65"},
    {file = "seaborn-0.12.1.tar.gz", hash = "sha256:bb1eb1d51d3097368c187c3ef089c0288ec1fe8aa1c69fb324c68aa1d02df4c1"},
]
session-info = [
    {file = "session_info-1.0.0.tar.gz", hash = "sha256:3cda5e03cca703f32ae2eadbd6bd80b6c21442cfb60e412c21cb8ad6d5cbb6b7"},
]
setuptools = [
    {file = "setuptools-65.6.3-py3-none-any.whl", hash = "sha256:57f6f22bde4e042978bcd50176fdb381d7c21a9efa4041202288d3737a0c6a54"},
    {file = "setuptools-65.6.3.tar.gz", hash = "sha256:a7620757bf984b58deaf32fc8a4577a9bbc0850cf92c20e1ce41c38c19e5fb75"},
]
setuptools-scm = [
    {file = "setuptools_scm-7.1.0-py3-none-any.whl", hash = "sha256:73988b6d848709e2af142aa48c986ea29592bbcfca5375678064708205253d8e"},
    {file = "setuptools_scm-7.1.0.tar.gz", hash = "sha256:6c508345a771aad7d56ebff0e70628bf2b0ec7573762be9960214730de278f27"},
]
six = [
    {file = "six-1.16.0-py2.py3-none-any.whl", hash = "sha256:8abb2f1d86890a2dfb989f9a77cfcfd3e47c2a354b01111771326f8aa26e0254"},
    {file = "six-1.16.0.tar.gz", hash = "sha256:1e61c37477a1626458e36f7b1d82aa5c9b094fa4802892072e49de9c60c4c926"},
]
statsmodels = [
    {file = "statsmodels-0.13.5-cp310-cp310-macosx_10_9_x86_64.whl", hash = "sha256:c75319fddded9507cc310fc3980e4ae4d64e3ff37b322ad5e203a84f89d85203"},
    {file = "statsmodels-0.13.5-cp310-cp310-macosx_11_0_arm64.whl", hash = "sha256:6f148920ef27c7ba69a5735724f65de9422c0c8bcef71b50c846b823ceab8840"},
    {file = "statsmodels-0.13.5-cp310-cp310-manylinux_2_17_aarch64.manylinux2014_aarch64.whl", hash = "sha256:5cc4d3e866bfe0c4f804bca362d0e7e29d24b840aaba8d35a754387e16d2a119"},
    {file = "statsmodels-0.13.5-cp310-cp310-manylinux_2_17_x86_64.manylinux2014_x86_64.whl", hash = "sha256:072950d6f7820a6b0bd6a27b2d792a6d6f952a1d2f62f0dcf8dd808799475855"},
    {file = "statsmodels-0.13.5-cp310-cp310-win_amd64.whl", hash = "sha256:159ae9962c61b31dcffe6356d72ae3d074bc597ad9273ec93ae653fe607b8516"},
    {file = "statsmodels-0.13.5-cp311-cp311-macosx_10_9_x86_64.whl", hash = "sha256:9061c0d5ee4f3038b590afedd527a925e5de27195dc342381bac7675b2c5efe4"},
    {file = "statsmodels-0.13.5-cp311-cp311-macosx_11_0_arm64.whl", hash = "sha256:e1d89cba5fafc1bf8e75296fdfad0b619de2bfb5e6c132913991d207f3ead675"},
    {file = "statsmodels-0.13.5-cp311-cp311-manylinux_2_17_aarch64.manylinux2014_aarch64.whl", hash = "sha256:01bc16e7c66acb30cd3dda6004c43212c758223d1966131226024a5c99ec5a7e"},
    {file = "statsmodels-0.13.5-cp311-cp311-manylinux_2_17_x86_64.manylinux2014_x86_64.whl", hash = "sha256:5d5cd9ab5de2c7489b890213cba2aec3d6468eaaec547041c2dfcb1e03411f7e"},
    {file = "statsmodels-0.13.5-cp311-cp311-win_amd64.whl", hash = "sha256:857d5c0564a68a7ef77dc2252bb43c994c0699919b4e1f06a9852c2fbb588765"},
    {file = "statsmodels-0.13.5-cp37-cp37m-macosx_10_9_x86_64.whl", hash = "sha256:5a5348b2757ab31c5c31b498f25eff2ea3c42086bef3d3b88847c25a30bdab9c"},
    {file = "statsmodels-0.13.5-cp37-cp37m-manylinux_2_17_aarch64.manylinux2014_aarch64.whl", hash = "sha256:9b21648e3a8e7514839ba000a48e495cdd8bb55f1b71c608cf314b05541e283b"},
    {file = "statsmodels-0.13.5-cp37-cp37m-manylinux_2_17_x86_64.manylinux2014_x86_64.whl", hash = "sha256:1b829eada6cec07990f5e6820a152af4871c601fd458f76a896fb79ae2114985"},
    {file = "statsmodels-0.13.5-cp37-cp37m-win_amd64.whl", hash = "sha256:872b3a8186ef20f647c7ab5ace512a8fc050148f3c2f366460ab359eec3d9695"},
    {file = "statsmodels-0.13.5-cp38-cp38-macosx_10_9_x86_64.whl", hash = "sha256:bc1abb81d24f56425febd5a22bb852a1b98e53b80c4a67f50938f9512f154141"},
    {file = "statsmodels-0.13.5-cp38-cp38-macosx_11_0_arm64.whl", hash = "sha256:a2c46f1b0811a9736db37badeb102c0903f33bec80145ced3aa54df61aee5c2b"},
    {file = "statsmodels-0.13.5-cp38-cp38-manylinux_2_17_aarch64.manylinux2014_aarch64.whl", hash = "sha256:947f79ba9662359f1cfa6e943851f17f72b06e55f4a7c7a2928ed3bc57ed6cb8"},
    {file = "statsmodels-0.13.5-cp38-cp38-manylinux_2_17_x86_64.manylinux2014_x86_64.whl", hash = "sha256:046251c939c51e7632bcc8c6d6f31b8ca0eaffdf726d2498463f8de3735c9a82"},
    {file = "statsmodels-0.13.5-cp38-cp38-win_amd64.whl", hash = "sha256:84f720e8d611ef8f297e6d2ffa7248764e223ef7221a3fc136e47ae089609611"},
    {file = "statsmodels-0.13.5-cp39-cp39-macosx_10_9_x86_64.whl", hash = "sha256:b0d1d24e4adf96ec3c64d9a027dcee2c5d5096bb0dad33b4d91034c0a3c40371"},
    {file = "statsmodels-0.13.5-cp39-cp39-macosx_11_0_arm64.whl", hash = "sha256:0f0e5c9c58fb6cba41db01504ec8dd018c96a95152266b7d5d67e0de98840474"},
    {file = "statsmodels-0.13.5-cp39-cp39-manylinux_2_17_aarch64.manylinux2014_aarch64.whl", hash = "sha256:5b034aa4b9ad4f4d21abc4dd4841be0809a446db14c7aa5c8a65090aea9f1143"},
    {file = "statsmodels-0.13.5-cp39-cp39-manylinux_2_17_x86_64.manylinux2014_x86_64.whl", hash = "sha256:73f97565c29241e839ffcef74fa995afdfe781910ccc27c189e5890193085958"},
    {file = "statsmodels-0.13.5-cp39-cp39-win_amd64.whl", hash = "sha256:2ff331e508f2d1a53d3a188305477f4cf05cd8c52beb6483885eb3d51c8be3ad"},
    {file = "statsmodels-0.13.5.tar.gz", hash = "sha256:593526acae1c0fda0ea6c48439f67c3943094c542fe769f8b90fe9e6c6cc4871"},
]
stdlib-list = [
    {file = "stdlib-list-0.8.0.tar.gz", hash = "sha256:a1e503719720d71e2ed70ed809b385c60cd3fb555ba7ec046b96360d30b16d9f"},
    {file = "stdlib_list-0.8.0-py3-none-any.whl", hash = "sha256:2ae0712a55b68f3fbbc9e58d6fa1b646a062188f49745b495f94d3310a9fdd3e"},
]
threadpoolctl = [
    {file = "threadpoolctl-3.1.0-py3-none-any.whl", hash = "sha256:8b99adda265feb6773280df41eece7b2e6561b772d21ffd52e372f999024907b"},
    {file = "threadpoolctl-3.1.0.tar.gz", hash = "sha256:a335baacfaa4400ae1f0d8e3a58d6674d2f8828e3716bb2802c44955ad391380"},
]
tomli = [
    {file = "tomli-2.0.1-py3-none-any.whl", hash = "sha256:939de3e7a6161af0c887ef91b7d41a53e7c5a1ca976325f429cb46ea9bc30ecc"},
    {file = "tomli-2.0.1.tar.gz", hash = "sha256:de526c12914f0c550d15924c62d72abc48d6fe7364aa87328337a31007fe8a4f"},
]
tqdm = [
    {file = "tqdm-4.64.1-py2.py3-none-any.whl", hash = "sha256:6fee160d6ffcd1b1c68c65f14c829c22832bc401726335ce92c52d395944a6a1"},
    {file = "tqdm-4.64.1.tar.gz", hash = "sha256:5f4f682a004951c1b450bc753c710e9280c5746ce6ffedee253ddbcbf54cf1e4"},
]
typing-extensions = [
    {file = "typing_extensions-4.4.0-py3-none-any.whl", hash = "sha256:16fa4864408f655d35ec496218b85f79b3437c829e93320c7c9215ccfd92489e"},
    {file = "typing_extensions-4.4.0.tar.gz", hash = "sha256:1511434bb92bf8dd198c12b1cc812e800d4181cfcb867674e0f8279cc93087aa"},
]
umap-learn = [
    {file = "umap-learn-0.5.3.tar.gz", hash = "sha256:dbd57cb181c2b66d238acb5635697526bf24c798082daed0cf9b87f6a3a6c0c7"},
]
zipp = [
    {file = "zipp-3.11.0-py3-none-any.whl", hash = "sha256:83a28fcb75844b5c0cdaf5aa4003c2d728c77e05f5aeabe8e95e56727005fbaa"},
    {file = "zipp-3.11.0.tar.gz", hash = "sha256:a7a22e05929290a67401440b39690ae6563279bced5f314609d9d03798f56766"},
]
