# Supplementary material for: Robust and efficient annotation of cell states through gene signature scoring
Source: Genome Res. 2026 Mar;36(3):630–44. doi: 10.1101/gr.280926.125 (PMC12951948; doi:10.1101/gr.280926.125)
Supplement: Supplement 1 [file Supplemental_Code.zip › ANS_code_main_and_supplementary/ANS_signature_scoring_package/.github/workflows/docs-deploy.yml]

# Builds Sphinx documentation and pushes it to the gh-pages branch,
# so that it is deployed.
# This is based on https://github.com/marketplace/actions/sphinx-to-github-pages
name: docs-deploy
on:
  push:
    branches:
    - main
jobs:
  build:
    runs-on: ubuntu-latest
    steps:
    - uses: actions/setup-python@v4
      with:
        python-version: '3.8'
    - uses: actions/checkout@master
      with:
        fetch-depth: 0
    - name: Install Pandoc
      run: |
        sudo apt-get update
        sudo apt-get install -y pandoc
    - name: Install theme
      run: pip install pydata-sphinx-theme
    - name: Build and Commit
      uses: sphinx-notes/pages@v2
      with:
        sphinx_version: '7.1.2'
    - name: Push changes
      uses: ad-m/github-push-action@master
      with:
        github_token: ${{ secrets.GITHUB_TOKEN }}
        branch: gh-pages
