# Supplementary material for: Robust and efficient annotation of cell states through gene signature scoring
Source: Genome Res. 2026 Mar;36(3):630–44. doi: 10.1101/gr.280926.125 (PMC12951948; doi:10.1101/gr.280926.125)
Supplement: Supplement 1 [file Supplemental_Code.zip › ANS_code_main_and_supplementary/ANS_signature_scoring_package/docs/api.rst]

.. _api:

API
===

* :ref:`genindex`
* :ref:`modindex`
* :ref:`search`

.. autosummary::
   :toctree: generated

   signaturescoring
