# Supplementary material for: Robust and efficient annotation of cell states through gene signature scoring
Source: Genome Res. 2026 Mar;36(3):630–44. doi: 10.1101/gr.280926.125 (PMC12951948; doi:10.1101/gr.280926.125)
Supplement: Supplement 1 [file Supplemental_Code.zip › ANS_code_main_and_supplementary/ANS_signature_scoring_package/docs/tutorials.rst]

Tutorials
==================
The following tutorials show how to use the signatue scoring package for scRNA-seq data. The first demonstrates the basic usage of ANS and other scoring methods. The latter shows how scores can be used for cell type annotation.  

.. nbgallery::
    tutorials/basic_scoring
    tutorials/gmm_postprocessing_and_hard_labeling
    tutorials/ANS_with_R
