# Supplementary material for: Robust and efficient annotation of cell states through gene signature scoring
Source: Genome Res. 2026 Mar;36(3):630–44. doi: 10.1101/gr.280926.125 (PMC12951948; doi:10.1101/gr.280926.125)
Supplement: Supplement 1 [file Supplemental_Code.zip › ANS_code_main_and_supplementary/ANS_signature_scoring_package/docs/source/signaturescoring.utils.rst]

signaturescoring.utils package
==============================

Submodules
----------

signaturescoring.utils.metrics module
-------------------------------------

.. automodule:: signaturescoring.utils.metrics
   :members:
   :undoc-members:
   :show-inheritance:

signaturescoring.utils.utils module
-----------------------------------

.. automodule:: signaturescoring.utils.utils
   :members:
   :undoc-members:
   :show-inheritance:

Module contents
---------------

.. automodule:: signaturescoring.utils
   :members:
   :undoc-members:
   :show-inheritance:
