# Supplementary material for: Robust and efficient annotation of cell states through gene signature scoring
Source: Genome Res. 2026 Mar;36(3):630–44. doi: 10.1101/gr.280926.125 (PMC12951948; doi:10.1101/gr.280926.125)
Supplement: Supplement 1 [file Supplemental_Code.zip › ANS_code_main_and_supplementary/ANS_signature_scoring_package/docs/tutorials/ANS_with_R.ipynb]

# %% [markdown]
# Tutorial: Scoring with ANS in R

The following tutorial shows how to score a signature with ANS in R. The jupyter notebook is heavily based on the `AddModuleScore` usage example of the Seurat method description, see [here](https://satijalab.org/seurat/reference/addmodulescore).

Equally to the Seurat 


# %% [code]
library("Seurat")
source('../../src_R/adjusted_neighborhood_scoring.R')

# %% [markdown]
Load small sample dataset 

# %% [code]
data("pbmc_small")

# %% [markdown]
Define one signature and store it in list object

# %% [code]
cd_features <- list(c(
  'CD79B',
  'CD79A',
  'CD19',
  'CD180',
  'CD200',
  'CD3D',
  'CD2',
  'CD3E',
  'CD7',
  'CD8A',
  'CD14',
  'CD1C',
  'CD68',
  'CD9',
  'CD247'
))

# %% [markdown]
Score with ANS. 

# %% [code]
pbmc_small <- AdjustedNeighborhoodScoring(
  object = pbmc_small,
  features = cd_features,
  ctrl = 5, # by default ANS uses 100 control genes per signature gene
  name = 'CD_scores_ANS'
)

# %% [markdown]
First entries of small dataset

# %% [code]
head(x = pbmc_small[])

# %% [code]
VlnPlot(object = pbmc_small, features = 'CD_scores_ANS1', group.by = 'orig.ident')
