# Supplementary material for: Robust and efficient annotation of cell states through gene signature scoring
Source: Genome Res. 2026 Mar;36(3):630–44. doi: 10.1101/gr.280926.125 (PMC12951948; doi:10.1101/gr.280926.125)
Supplement: Supplement 1 [file Supplemental_Code.zip › ANS_code_main_and_supplementary/ANS_signature_scoring_package/signaturescoring/__init__.py]

import signaturescoring.scoring_methods
import signaturescoring.utils
from signaturescoring.scoring_methods.gene_signature_scoring import score_signature

__all__ = [
    'score_signature',
    'scoring_methods',
    'utils'
]
