# Supplementary material for: Robust and efficient annotation of cell states through gene signature scoring
Source: Genome Res. 2026 Mar;36(3):630–44. doi: 10.1101/gr.280926.125 (PMC12951948; doi:10.1101/gr.280926.125)
Supplement: Supplement 1 [file Supplemental_Code.zip › ANS_code_main_and_supplementary/ANS_supplementary_information_incl_all_experiments/requirements.txt]

anndata
decoupler
hydra
hydra-core
joypy
jupyterlab
matplotlib
numpy
pandas
phate
protobuf
psutil
scanpy
scikit-learn
scikit-misc
scipy
scprep
scvi-tools
seaborn
sklearn
statannotations
statsmodels
tqdm
signaturescoring @ git+https://github.com/BoevaLab/ANS_signature_scoring.git
pydeseq2
rpy2
anndata2ri
sc_toolbox
pyreadr
matplotlib_venn
gdown
adjustText
memory-profiler
