# Supplementary material for: Robust and efficient annotation of cell states through gene signature scoring
Source: Genome Res. 2026 Mar;36(3):630–44. doi: 10.1101/gr.280926.125 (PMC12951948; doi:10.1101/gr.280926.125)
Supplement: Supplement 1 [file Supplemental_Code.zip › ANS_code_main_and_supplementary/ANS_supplementary_information_incl_all_experiments/data/constants.py]

## DEFINED CONSTANTS
####################################################################################
### PATHS
## !!!!!! TODO: CHANGE path to folder where data and experiments should go !!!!!!!
import os
from typing import Dict, List, Tuple

BASE_PATH_DRIVE = '...'

BASE_PATH_EXPERIMENTS = BASE_PATH_DRIVE + "/experiments"
# BASE_PATH_RESULTS = BASE_PATH_DRIVE + '/results'
# BASE_PATH_RESULTS = BASE_PATH_DRIVE + '/results_2'
BASE_PATH_RESULTS = BASE_PATH_DRIVE + "/results"
BASE_PATH_DATA = BASE_PATH_DRIVE + "/data"
BASE_PATH_RAW_CANCER = BASE_PATH_DATA + "/raw_data"
BASE_PATH_CANSIG_PP_CANCER = BASE_PATH_DATA + "/cansig_processed"
BASE_PATH_RAW_PBMC = BASE_PATH_DATA + "/raw_data/pbmc_citeseq.h5ad"
BASE_PATH_PREPROCESSED = BASE_PATH_DATA + "/preprocessed"
BASE_PATH_DGEX_CANCER = BASE_PATH_DATA + "/dgex_genes"
BASE_PATH_ANNOT = BASE_PATH_DATA + "/annotations"
BASE_PATH_ANNOT_CANCER = BASE_PATH_ANNOT + "/cancer"
BASE_PATH_ANNOT_PBMC = BASE_PATH_ANNOT + "/citeseq_pbmc"

folders_to_create = [
    BASE_PATH_DRIVE,
    BASE_PATH_EXPERIMENTS,
    BASE_PATH_RESULTS,
    BASE_PATH_DATA,
    BASE_PATH_CANSIG_PP_CANCER,
    BASE_PATH_PREPROCESSED,
]

####################################################################################
### AVAILABLE DATASETS
# 'crc' : Karin Pelka, Matan Hofree, Jonathan H. Chen, Siranush Sarkizova, Joshua D. Pirl, Vjola
# Jorgji, Alborz Bejnood, Danielle Dionne, William H. Ge, Katherine H. Xu, Sherry X. Chao,
# Daniel R. Zollinger, David J. Lieb, Jason W. Reeves, Christopher A. Fuhrman, Margaret L.
# Hoang, Toni Delorey, Lan T. Nguyen, Julia Waldman, Max Klapholz, Isaac Wakiro, Ofir Cohen,
# Julian Albers, Christopher S. Smillie, Michael S. Cuoco, Jingyi Wu, Mei-ju Su, Jason Yeung,
# Brinda Vijaykumar, Angela M. Magnuson, Natasha Asinovski, Tabea Moll, Max N. Goder-Reiser,
# Anise S. Applebaum, Lauren K. Brais, Laura K. DelloStritto, Sarah L. Denning, Susannah T.
# Phillips, Emma K. Hill, Julia K. Meehan, Dennie T. Frederick, Tatyana Sharova, Abhay Kanodia,
# Ellen Z. Todres, Judit Jané-Valbuena, Moshe Biton, Benjamin Izar, Conner D. Lambden,
# Thomas E. Clancy, Ronald Bleday, Nelya Melnitchouk, Jennifer Irani, Hiroko Kunitake,
# David L. Berger, Amitabh Srivastava, Jason L. Hornick, Shuji Ogino, Asaf Rotem,
# Sébastien Vigneau, Bruce E. Johnson, Ryan B. Corcoran, Arlene H. Sharpe, Vijay K. Kuchroo,
# Kimmie Ng, Marios Giannakis, Linda T. Nieman, Genevieve M. Boland, Andrew J. Aguirre,
# Ana C. Anderson, Orit Rozenblatt-Rosen, Aviv Regev, Nir Hacohen, # Spatially organized
# multicellular immune hubs in human colorectal cancer, Cell, Volume 184, Issue 18, 2021,
# Pages 4734-4752.e20, ISSN 0092-8674, https://doi.org/10.1016/j.cell.2021.08.003 (
# https://www.sciencedirect.com/science/article/pii/S0092867421009454)

# 'escc' : Zhang, X., Peng, L., Luo, Y. et al. Dissecting esophageal squamous-cell carcinoma
# ecosystem by single-cell transcriptomic analysis. Nat Commun 12, 5291 (2021).
# https://doi.org/10.1038/s41467-021-25539-x

# 'luad_xing' : Xudong Xing et al., Decoding the multicellular ecosystem of lung adenocarcinoma
# manifested as pulmonary subsolid nodules by single-cell RNA sequencing.Sci. Adv.7,
# eabd9738(2021).DOI:10.1126/sciadv.abd9738

# 'luad_atlas' : Stefan Salcher, Gregor Sturm, Lena Horvath, Gerold Untergasser, Christiane
# Kuempers, Georgios Fotakis, Elisa Panizzolo, Agnieszka Martowicz, Manuel Trebo, Georg Pall,
# Gabriele Gamerith, Martina Sykora, Florian Augustin, Katja Schmitz, Francesca Finotello,
# Dietmar Rieder, Sven Perner, Sieghart Sopper, Dominik Wolf, Andreas Pircher,
# Zlatko Trajanoski, High-resolution single-cell atlas reveals diversity and plasticity of
# tissue-resident neutrophils in non-small cell  lung cancer, Cancer Cell, Volume 40, Issue 12,
# 2022, Pages 1503-1520.e8, ISSN 1535-6108, https://doi.org/10.1016/j.ccell.2022.10.008.

# 'breast' and subsets of it: Wu, S.Z., Al-Eryani, G., Roden, D.L. et al. A single-cell and
# spatially resolved atlas of human breast cancers. Nat Genet 53, 1334–1347 (2021).
# https://doi.org/10.1038/s41588-021-00911-1

# 'melanoma' : Tirosh I, Izar B, Prakadan SM, Wadsworth MH 2nd, Treacy D, Trombetta JJ,
# Rotem A, Rodman C, Lian C, Murphy G, Fallahi-Sichani M, Dutton-Regester K, Lin JR, Cohen O,
# Shah P, Lu D, Genshaft AS, Hughes TK, Ziegler CG, Kazer SW, Gaillard A, Kolb KE, Villani AC,
# Johannessen CM, Andreev AY, Van Allen EM, Bertagnolli M, Sorger PK, Sullivan RJ, Flaherty KT,
# Frederick DT, Jané-Valbuena J, Yoon CH, Rozenblatt-Rosen O, Shalek AK, Regev A, Garraway LA.
# Dissecting the multicellular ecosystem of metastatic melanoma by single-cell RNA-seq. Science.
# 2016 Apr 8;352(6282):189-96. doi: 10.1126/science.aad0501. PMID: 27124452; PMCID: PMC4944528.

# 'skin': Ji et al. 2020 skin dataset Ji AL, Rubin AJ, Thrane K, Jiang S, Reynolds DL, Meyers RM,
# Guo MG, George BM, Mollbrink A, Bergenstråhle J, Larsson L, Bai Y, Zhu B, Bhaduri A, Meyers JM,
# Rovira-Clavé X, Hollmig ST, Aasi SZ, Nolan GP, Lundeberg J, Khavari PA.
# Multimodal Analysis of Composition and Spatial Architecture in Human Squamous Cell Carcinoma.
# Cell. 2020 Jul 23;182(2):497-514.e22. doi: 10.1016/j.cell.2020.05.039. Epub 2020 Jun 23. Erratum in: Cell.
# 2020 Sep 17;182(6):1661-1662. doi: 10.1016/j.cell.2020.08.043. PMID: 32579974; PMCID: PMC7391009.

# 'ovarian': # Ovarian cancer dataset
# Vázquez-García, I., Uhlitz, F., Ceglia, N. et al. Ovarian cancer mutational processes drive
# site-specific immune evasion. Nature 612, 778–786 (2022). https://doi.org/10.1038/s41586-022-05496-1

# 'pbmc': Hao, Y., Hao, S., Andersen-Nissen, E., Mauck, W. M., Zheng, S., Butler, A., Lee, M. J.,
#  Wilk, A. J., Darby, C., Zager, M., Hoffman, P., Stoeckius, M., Papalexi, E., Mimitou, E. P.,
#  Jain, J., Srivastava, A., Stuart, T., Fleming, L. M., Yeung, B., . . .  Satija, R. (2021).
#  Integrated analysis of multimodal single-cell data. Cell, 184(13), 3573-3587.e29.
#  https://doi.org/10.1016/j.cell.2021.04.048
#  Direct data download: https://atlas.fredhutch.org/nygc/multimodal-pbmc/

from dataclasses import dataclass

DATASETS = [
    "crc",
    "escc",
    "luad_xing",
    "breast",
    "breast_basal_like_samples",
    "breast_malignant",
    "luad_kim",
    "luad_kim_malignant",
    "luad_kim_malignant_3ca",
    "skin_malignant_manual",
    "skin_malignant",
    "ovarian_malignant",
    "ovarian_malignant_cellxgene",
    "pbmc_b_mono_nk",
    "pbmc_b_subtypes",
    "pbmc_cd4_subtypes",
    "pbmc_cd8_subtypes",
    "pbmc",
]

CANCER_DATASETS = DATASETS[0:-5]
PBMC_DATASETS = DATASETS[-5:]

DATASETS_WITH_ANNOTATIONS = [
    "breast_malignant",
    "luad_kim_malignant",
    "luad_kim_malignant_3ca",
    "skin_malignant_manual",
    "skin_malignant",
    "ovarian_malignant",
    "ovarian_malignant_cellxgene",
    "pbmc_b_mono_nk",
    "pbmc_b_subtypes",
    "pbmc_cd4_subtypes",
    "pbmc_cd8_subtypes",
]


@dataclass
class CancerSignatureConfig:
    """Configuration for signature file loading."""

    file_path: str
    file_type: str = "csv"
    name_transform: callable = None


CANCER_DATASET_SIGS_CONFIGS = {
    "breast_malignant": CancerSignatureConfig(file_path="breast_wu/wu_6.csv"),
    "luad_kim_malignant": CancerSignatureConfig(file_path="luad_kim/kim_3.csv"),
    "luad_kim_malignant_3ca": CancerSignatureConfig(file_path="luad_kim/kim_3.csv"),
    "skin_malignant_manual": CancerSignatureConfig(
        file_path="skin_ji/gene_sets.gmt",
        file_type="gmt",
        name_transform=lambda k: k.replace("_", " "),
    ),
    "skin_malignant": CancerSignatureConfig(
        file_path="skin_ji/gene_sets.gmt",
        file_type="gmt",
        name_transform=lambda k: k.replace("_", " "),
    ),
    "ovarian_malignant": CancerSignatureConfig(
        file_path="ovarian_vazquez/ovarian_states.csv"
    ),
    "ovarian_malignant_cellxgene": CancerSignatureConfig(
        file_path="ovarian_vazquez/ovarian_states.csv"
    ),
}

PBMC_DEXG = BASE_PATH_ANNOT_PBMC + "/DE_by_celltype.csv"


@dataclass
class PBMCSignatureConfig:
    """Configuration for signature file loading."""

    high_level_low_level_mapping: Dict[str, List[str]]


PBMC_DATASET_SIGS_CONFIGS = {
    "pbmc_b_mono_nk": PBMCSignatureConfig(
        high_level_low_level_mapping={
            "B": [
                "B naive kappa",
                "B memory kappa",
                "B naive lambda",
                "B memory lambda",
                "B intermediate kappa",
                "B intermediate lambda",
                "Plasma",
                "Plasmablast",
            ],
            "Mono": ["CD14 Mono", "CD16 Mono"],
            "NK": ["NK_2", "NK_4", "NK_1", "NK_3", "NK_CD56bright", "NK Proliferating"],
        }
    ),
    "pbmc_b_subtypes": PBMCSignatureConfig(
        high_level_low_level_mapping={
            "B intermediate": ["B intermediate kappa", "B intermediate lambda"],
            "B memory": ["B memory kappa", "B memory lambda"],
            "B naive": ["B naive kappa", "B naive lambda"],
        }
    ),
    "pbmc_cd4_subtypes": PBMCSignatureConfig(
        high_level_low_level_mapping={
            "CD4 CTL": ["CD4 CTL"],
            "CD4 Naive": ["CD4 Naive"],
            "CD4 Proliferating": ["CD4 Proliferating"],
            "CD4 TCM": ["CD4 TCM_1", "CD4 TCM_3", "CD4 TCM_2"],
            "CD4 TEM": ["CD4 TEM_3", "CD4 TEM_1", "CD4 TEM_2", "CD4 TEM_4"],
            "Treg": ["Treg Naive", "Treg Memory"],
        }
    ),
    "pbmc_cd8_subtypes": PBMCSignatureConfig(
        high_level_low_level_mapping={
            "CD8 Naive": ["CD8 Naive", "CD8 Naive_2"],
            "CD8 Proliferating": ["CD8 Proliferating"],
            "CD8 TCM": ["CD8 TCM_1", "CD8 TCM_3", "CD8 TCM_2"],
            "CD8 TEM": [
                "CD8 TEM_2",
                "CD8 TEM_1",
                "CD8 TEM_4",
                "CD8 TEM_5",
                "CD8 TEM_6",
                "CD8 TEM_3",
            ],
        }
    ),
}


@dataclass
class ViolinPlotConfig:
    """Configuration for signature file loading."""

    textwrap_width: int = 8
    height: float = 1.95
    aspect: float = 0.925
    sharey: bool = False
    wspace: float = 0.05
    col_wrap: int = 4
    legend_bbox_anchor: Tuple[float, float] = (1.15, 1)
    fontsizes: Dict[str, int] = None

    def __post_init__(self):
        if self.fontsizes is None:
            self.fontsizes = {"title": 12, "labels": 11, "ticks": 11, "legend": 11}


VIOLIN_PLOT_CONFIG = {
    "breast_malignant": ViolinPlotConfig(
        aspect=2.5,
        wspace=0.075,
        col_wrap=2,
        legend_bbox_anchor=(1.125, 1),
    ),
    "luad_kim_malignant": ViolinPlotConfig(
        aspect=1.15,
        wspace=0.15,
        legend_bbox_anchor=(1.13, 1),
    ),
    "luad_kim_malignant_3ca": ViolinPlotConfig(
        aspect=1.15,
        wspace=0.15,
        legend_bbox_anchor=(1.13, 1),
    ),
    "skin_malignant_manual": ViolinPlotConfig(
        textwrap_width=9,
        aspect=1.85,
        wspace=0.1,
        legend_bbox_anchor=(1.05, 1),
        col_wrap=2,
        fontsizes={"title": 12, "labels": 11, "ticks": 10, "legend": 11},
    ),
    "skin_malignant": ViolinPlotConfig(
        textwrap_width=9,
        aspect=1.85,
        wspace=0.1,
        legend_bbox_anchor=(1.05, 1),
        col_wrap=2,
        fontsizes={"title": 12, "labels": 11, "ticks": 10, "legend": 11},
    ),
    "ovarian_malignant": ViolinPlotConfig(
        textwrap_width=7,
        height=2,
        aspect=3,
        legend_bbox_anchor=(1, 1),
        col_wrap=2,
        fontsizes={"title": 12, "labels": 10, "ticks": 10, "legend": 10},
    ),
    "ovarian_malignant_cellxgene": ViolinPlotConfig(
        textwrap_width=7,
        height=2,
        aspect=3,
        legend_bbox_anchor=(1, 1),
        col_wrap=2,
        fontsizes={"title": 12, "labels": 10, "ticks": 10, "legend": 10},
    ),
    "pbmc_b_mono_nk": ViolinPlotConfig(
        textwrap_width=7,
        sharey=True,
        aspect=1.05,
        legend_bbox_anchor=(1.125, 1),
        fontsizes={"title": 12, "labels": 11, "ticks": 10, "legend": 11},
    ),
    "pbmc_b_subtypes": ViolinPlotConfig(
        textwrap_width=7,
        sharey=True,
        aspect=1.05,
        legend_bbox_anchor=(1.075, 1),
        fontsizes={"title": 12, "labels": 11, "ticks": 10, "legend": 11},
    ),
    "pbmc_cd4_subtypes": ViolinPlotConfig(
        textwrap_width=6,
        height=2.5,
        aspect=1.75,
        col_wrap=2,
        wspace=0.075,
        legend_bbox_anchor=(1.05, 1),
    ),
    "pbmc_cd8_subtypes": ViolinPlotConfig(
        textwrap_width=5,
        col_wrap=2,
        aspect=1.5,
        wspace=0.2,
        legend_bbox_anchor=(1.05, 1),
    ),
}

####################################################################################
# AVAILABLE NORMALIZATION METHODS
NORM_METHODS = ["mean", "median", "CP10k"]

####################################################################################
# APPLICATION LEVEL OF DGEX
DGEX_GRANULARITY = ["all", "individual", "pseudobulk"]

# FOR SAMPLE BASED DGEX PERCENTAGES OF OVERLAP
PCTGS = [0.5, 0.55, 0.6, 0.65, 0.7, 0.75, 0.8, 0.85, 0.9, 0.925, 0.95, 0.975, 0.99, 1]

####################################################################################
# DEFINED SCORING METHODS AND SETTINGS
SCORING_METHODS = [
    {
        "scoring_method": "adjusted_neighborhood_scoring",
        "sc_params": {
            "ctrl_size": 100,
            "score_name": "ANS",
        },
    },
    {
        "scoring_method": "seurat_scoring",
        "sc_params": {
            "ctrl_size": 100,
            "n_bins": 25,
            "score_name": "Seurat",
        },
    },
    {
        "scoring_method": "seurat_ag_scoring",
        "sc_params": {
            "n_bins": 25,
            "score_name": "Seurat_AG",
        },
    },
    {
        "scoring_method": "seurat_lvg_scoring",
        "sc_params": {
            "ctrl_size": 100,
            "n_bins": 25,
            "lvg_computation_version": "v1",
            "lvg_computation_method": "seurat",
            "score_name": "Seurat_LVG",
        },
    },
    {
        "scoring_method": "scanpy_scoring",
        "sc_params": {
            "ctrl_size": 100,
            "n_bins": 25,
            "score_name": "Scanpy",
        },
    },
    {
        "scoring_method": "jasmine_scoring",
        "sc_params": {
            "score_method": "likelihood",
            "score_name": "Jasmine_LH",
        },
    },
    {
        "scoring_method": "jasmine_scoring",
        "sc_params": {
            "score_method": "oddsratio",
            "score_name": "Jasmine_OR",
        },
    },
    {
        "scoring_method": "ucell_scoring",
        "sc_params": {
            "score_name": "UCell",
            "maxRank": 1500,
        },
    },
]
METHOD_WO_MEAN = ["scanpy_scoring", "ucell_scoring", "jasmine_scoring"]
METHOD_WITH_GENE_POOL = [
    "adjusted_neighborhood_scoring",
    "seurat_scoring",
    "seurat_ag_scoring",
    "seurat_lvg_scoring",
]


if __name__ == "__main__":
    for folder in folders_to_create:
        if not os.path.exists(folder):
            os.makedirs(folder)
            print(f"Created folder {folder=}")
        else:
            print(f"Folder {folder=} already exists")
