# Supplementary material for: Robust and efficient annotation of cell states through gene signature scoring
Source: Genome Res. 2026 Mar;36(3):630–44. doi: 10.1101/gr.280926.125 (PMC12951948; doi:10.1101/gr.280926.125)
Supplement: Supplement 1 [file Supplemental_Code.zip › ANS_code_main_and_supplementary/ANS_supplementary_information_incl_all_experiments/src/utils/utils.py]

import logging
import os
import warnings
from typing import Any, List, Optional, Union

import numpy as np
import pandas as pd
import scanpy as sc
from anndata import AnnData
from matplotlib import pyplot as plt
from matplotlib.pyplot import rc_context
from pandas import DataFrame
from scanpy.preprocessing._utils import _get_mean_var
from scanpy.tools._score_genes import _sparse_nanmean
from scipy.sparse import issparse
from scipy.stats import mannwhitneyu, ks_2samp
from sklearn import svm
from sklearn.metrics import roc_auc_score, r2_score
from skmisc.loess import loess


def nanmean(x: Any, axis: int, dtype=None):
    """
    Sparse equivalent to numpy.nanmean using the sparse nanmean implementation of Scanpy
    https://github.com/scverse/scanpy/blob/034ca2823804645e0d4874c9b16ba2eb8c13ac0f/scanpy/tools/_score_genes.py
    Args:
        x: Data matrix.
        axis: Axis along which to compute mean (0: column-wise, 1: row-wise)
        dtype: DDesired type of the mean vector.

    Returns:
        Mean vector of desired dimension

    """
    if issparse(x):
        x_mean = np.array(_sparse_nanmean(x, axis=axis)).flatten()
    else:
        if dtype:
            x_mean = np.nanmean(x, axis=axis, dtype=dtype)
        else:
            x_mean = np.nanmean(x, axis=axis)

    return x_mean


def get_least_variable_genes_per_bin_v1(
        adata: AnnData, cuts: Any, ctrl_size: int, method: str = "seurat", gene_pool: Optional[List[str]] = None
) -> dict:
    """
    This method implements v1 of least variable control genes selection for a given dataset. This methods uses provided
    expression bins to select from each bin the genes with the smallest dispersion.
    Args:
        adata: AnnData object containing the preprocessed (log-normalized) gene expression data.
        cuts: Assignment of genes to expression bins.
        ctrl_size: The number of control genes selected for each expression bin.
        method: Indicates which method should be used to compute the least variable genes. We can use
            'seurat' or 'cell_ranger'. See reference
            https://scanpy.readthedocs.io/en/latest/generated/scanpy.pp.highly_variable_genes.html#scanpy-pp-highly-variable-genes
        gene_pool: The pool of genes out of which control genes can be selected.

    Returns:
        A dictionary mapping to each expression bin (i.e., distinct values in cuts) a set of genes with least variation.
    """
    gene_pool = (
        adata.var_names
        if (gene_pool is None)
        else [x for x in gene_pool if x in adata.var_names]
    )
    if len(gene_pool) < len(adata.var_names):
        adata_subset = adata[:, gene_pool].copy()
        cuts_subset = cuts[gene_pool].copy()
    else:
        adata_subset = adata
        cuts_subset = cuts

    # get with method indicated dispersion values
    if method == "seurat":
        sc.pp.highly_variable_genes(adata_subset, flavor="seurat")
    elif method == "cell_ranger":
        sc.pp.highly_variable_genes(adata_subset, flavor="cell_ranger")
    else:
        raise ValueError(
            f"Unknown method {method} to compute the least variables genes per bin."
        )

    lvg_per_bin = {}
    for cut in np.unique(cuts_subset):
        r_genes_current_bin = (
            adata_subset.var["dispersions"][cuts_subset == cut]
            .nsmallest(ctrl_size)
            .index
        )
        r_genes_current_bin = r_genes_current_bin.tolist()
        lvg_per_bin[cut] = r_genes_current_bin

    return lvg_per_bin


def get_least_variable_genes_per_bin_v2(
        adata: AnnData, cuts: Any, ctrl_size: int, method: str = "seurat", gene_pool: Optional[List[str]] = None,
        nr_norm_bins: int = 5
) -> dict:
    """
    This method implements v2 of least variable control genes selection for a given dataset. This method computes for
    each of the expression bins the least variable genes, during which the average expression of the expression bins are
    binned a second time and normalized dispersion scores are computed. The method then selects for each expression bin
    the genes with smallest normalized dispersion.
    Args:
        adata: AnnData object containing the preprocessed (log-normalized) gene expression data.
        cuts: Assignment of genes to expression bins.
        ctrl_size: The number of control genes selected for each expression bin.
        method: Indicates which method should be used to compute the least variable genes. We can use
            'seurat' or 'cell_ranger'. See reference
            https://scanpy.readthedocs.io/en/latest/generated/scanpy.pp.highly_variable_genes.html#scanpy-pp-highly-variable-genes
        gene_pool: The pool of genes out of which control genes can be selected.
        nr_norm_bins: The number of bins required for the highly variable genes computation for each expression bin.

    Returns:
        A dictionary mapping to each expression bin (i.e., distinct values in cuts) a set of genes with least variation.
    """
    gene_pool = (
        adata.var_names
        if (gene_pool is None)
        else [x for x in gene_pool if x in adata.var_names]
    )
    if len(gene_pool) < len(adata.var_names):
        adata_subset = adata[:, gene_pool].copy()
        cuts_subset = cuts[gene_pool].copy()
    else:
        adata_subset = adata
        cuts_subset = cuts

    method = method.lower()
    if method not in ["seurat", "cell_ranger"]:
        raise ValueError(
            f"Unknown method {method} to compute the least variables genes per bin."
        )

    lvg_per_bin = {}
    for cut in np.unique(cuts_subset):
        curr_bin_data = adata_subset[:, cuts_subset == cut].copy()
        sc.pp.highly_variable_genes(curr_bin_data, flavor=method, n_bins=nr_norm_bins)
        r_genes_current_bin = (
            curr_bin_data.var["dispersions_norm"].nsmallest(ctrl_size).index
        )
        r_genes_current_bin = r_genes_current_bin.tolist()
        lvg_per_bin[cut] = r_genes_current_bin

    return lvg_per_bin


def plot_umap_and_score_hist_for_scoring_methods(
        adata: AnnData,
        scoring_names: List[str],
        normalized: bool = False,
        save: bool = True,
        store_data_path: Optional[str] = None,
        figsize: Union[int, int] = (6, 5),
):
    """
    This function allows to compute the umap and the histograms for scored cells for different scoring methods.
    The umaps and histograms can bi stored as svg.
    Args:
        adata: AnnData object containing the preprocessed (log-normalized) gene expression data.
        scoring_names: Column names of signature scores in '.obs' attribute.
        normalized: Indicates if the scores are normalized.
        save: Indicated whether to store the plots.
        store_data_path: If save=True, store_data_path indicates the path to which the plots should be stored
        figsize: Indicates the desired figure size of the plots.

    Returns:
        None
    """

    assert isinstance(scoring_names, list) and len(scoring_names) > 0, (
        f"Need to pass a list of signature scoring "
        f"method names in scoring_names. Need at least"
        f"one name. "
    )
    # check data availability for scoring_names
    scoring_names_to_ignore = list(
        set(scoring_names).difference(set(adata.obs.columns.tolist()))
    )
    scoring_names = list(
        set(scoring_names).intersection(set(adata.obs.columns.tolist()))
    )
    if scoring_names_to_ignore:
        warnings.warn(
            f"Passed scoring_names contains values ({scoring_names_to_ignore}) that are not available in the data."
        )

    for score in scoring_names:
        t_score = (
            score.replace(" ", "_")
            .replace(",", "")
            .replace("(", "")
            .replace(")", "")
            .lower()
        )
        with rc_context({"figure.figsize": figsize}):
            # crate umap of data use score for coloring
            umap_fig = sc.pl.umap(
                adata, color=score, s=300, frameon=False, return_fig=True
            )
            if save:
                if normalized:
                    umap_fn = os.path.join(
                        store_data_path, f"{t_score}_normalized_score_umap.svg"
                    )
                else:
                    umap_fn = os.path.join(store_data_path, f"{t_score}_score_umap.svg")
                plt.savefig(umap_fn, format="svg")
            plt.show()
        # create histograms of scores for each group and plots them in the same plot
        group1_scores = adata.obs[score][adata.obs["Group"] == "Group1"]
        group2_scores = adata.obs[score][adata.obs["Group"] == "Group2"]
        group1_scores.hist(density=True, bins=50, alpha=0.75, label="Group1")
        group2_scores.hist(density=True, bins=50, alpha=0.75, label="Group2")
        plt.legend()
        plt.xlabel("Score", fontsize=12)
        plt.ylabel("Density", fontsize=12)
        plt.title(score)
        if save:
            if normalized:
                hist_fn = os.path.join(
                    store_data_path, f"{t_score}_normalized_score_histograms.svg"
                )
            else:
                hist_fn = os.path.join(
                    store_data_path, f"{t_score}_score_histograms.svg"
                )
            plt.savefig(hist_fn, format="svg")


def get_test_statistics(
        adata: AnnData,
        scoring_names: List[str],
        test_method: str = "kstest",
        alternative: str = "greater",
        label_col: str = "Group",
        label_whsc: str = "Group1",
        old_df: Optional[DataFrame] = None,
        store_data_path: Optional[str] = None,
        save: bool = False,
        log: Optional[str] = None,
) -> DataFrame:
    """
     This function computes for each indicated scoring method the performance of the scores. It applies a two sample
     test based on the passed method. It can store the data in a desired folder.
    Args:
        adata: AnnData object containing the preprocessed (log-normalized) gene expression data.
        scoring_names: Column names of signature scores in '.obs' attribute.
        test_method: Selected test to conduct on scores. Available tests: kstest, mannwhitneyu, auc, or auc-dist
        alternative: Alternative of two-sample test.
        label_col: Label column in '.obs' of 'adata'.
        label_whsc: Label of positive class, i.e., label associated with high scores.
        old_df: Existing DataFrame that should be extended.
        store_data_path: Path to location to store performance files.
        save: Indicates whether performance measurements should be stored.
        log: Name of logger.

    Returns:
        A dataframe containing the test results for all names in scoring_names. It contains the following columns
        [Scoring method', 'Test method', 'Statistic', 'pvalue'].

    """
    if log is None:
        log = logging
    else:
        log = logging.getLogger(log)

    assert isinstance(scoring_names, list) and len(scoring_names) > 0, (
        f"Need to pass a list of signature scoring "
        f"method names in scoring_names. Need at least"
        f"one name. "
    )

    # check if label column exists and is in the correct order
    if label_col not in adata.obs:
        raise ValueError(
            f"Indicated label column {label_col} does not exist in adata.obs"
        )
    if label_whsc not in adata.obs[label_col].cat.categories:
        raise ValueError(
            f"Indicated label for cells with higher scores {label_whsc} is not a categorie of adata.obs["
            f"label_col]. Available categories {adata.obs[label_col].cat.categories.tolist()}"
        )
    if len(adata.obs[label_col].cat.categories) != 2:
        raise ValueError(
            f"At the moment we accept only two categories: {adata.obs[label_col].cat.categories.tolist()}"
        )

    # get group labels
    label_G1 = label_whsc
    pos_label_G1 = (
        np.argwhere(adata.obs[label_col].cat.categories == label_whsc)
    ).item()
    label_G2 = adata.obs[label_col].cat.categories.tolist()[1 - pos_label_G1]

    # check data availability for scoring_names
    scoring_names_to_ignore = list(
        set(scoring_names).difference(set(adata.obs.columns.tolist()))
    )
    scoring_names = list(
        set(scoring_names).intersection(set(adata.obs.columns.tolist()))
    )
    if scoring_names_to_ignore:
        warnings.warn(
            f"Passed scoring_names contains values ({scoring_names_to_ignore}) that are not available in the data. "
            f"These methods will not be tested for. "
        )

    if test_method == "kstest":
        test_function = ks_2samp
    elif test_method == "mannwhitneyu":
        test_function = mannwhitneyu
    elif test_method == "auc" or test_method == "auc-dist":
        test_function = roc_auc_score
    else:
        raise ValueError(
            f"Unknown test_method {test_method}. Available methods:[kstest, mannwhitneyu, auc, auc-dist]"
        )
    if old_df is not None:
        df = old_df
    else:
        df = pd.DataFrame()

    idx_group1 = adata.obs[label_col] == label_G1
    idx_group2 = adata.obs[label_col] == label_G2
    new_rows = []
    for score in scoring_names:
        t_score = (
            score.replace(" ", "_")
            .replace(",", "")
            .replace("(", "")
            .replace(")", "")
            .lower()
        )
        curr_score = adata.obs[score]
        if test_method == "auc" or test_method == 'auc-dist':
            # labels of group with smaller scores need to be lexicographically lower than the oes of the second group
            cp_group = adata.obs[label_col].copy()
            if pos_label_G1 == 0:
                # swap labels
                cp_group = cp_group.map({label_G1: label_G2, label_G2: label_G1})

            auc = test_function(cp_group, curr_score)

            if test_method == 'auc-dist':
                # compute separating hyperplane
                X = np.transpose(np.vstack((curr_score, np.ones_like(curr_score))))
                clf = svm.SVC(kernel='linear')
                clf.fit(X, adata.obs[label_col])
                w = clf.coef_[0]
                x_0 = -clf.intercept_[0] / w[0]
                auc = (auc + (1 - 0.5 * (np.tanh(abs(x_0))))) / 2

            new_row = {
                "Scoring method": t_score,
                "Test method": test_method,
                "Statistic": auc,
                "pvalue": np.nan,
            }
        else:
            group1_scores = curr_score[idx_group1]
            group2_scores = curr_score[idx_group2]

            test_result = test_function(
                group1_scores, group2_scores, alternative=alternative
            )
            new_row = {
                "Scoring method": t_score,
                "Test method": test_method,
                "Statistic": test_result.statistic,
                "pvalue": test_result.pvalue,
            }
        # df = df.append(new_row, ignore_index=True)
        new_rows.append(new_row)

    df = pd.concat([df, pd.DataFrame.from_records(new_rows)], ignore_index=True)

    if save:
        tests_scores_fn = os.path.join(
            store_data_path, f"evaluation_of_scoring_methods.csv"
        )
        df.to_csv(tests_scores_fn, index=False)
        log.info(f"Stored test statistic to {tests_scores_fn}")

    return df


def get_gene_list_synthetic_data(
        adata: AnnData, ratio_of_de: float = 1.0, mode: str = "most_diff_expressed", log: Optional[str] = None
) -> List[str]:
    """
    This function returns the signature genes for a given synthetic dataset. It first gets all up-regulated genes
    for group 1 and then takes the ratio_of_de% most highly or least differentially expressed genes (depending on
    mode).
    Args:
        adata: AnnData object containing the preprocessed (log-normalized) gene expression data.
        ratio_of_de: Indicates the ratio of DGEX genes in the signature.
        mode: Select most highly, least or random differentially expressed genes.
        log: Name of logger

    Returns:
        List with up-regulated genes of sythetic dataset.

    """
    # checks
    assert 0 <= ratio_of_de <= 1, f"ratio_of_DE={ratio_of_de} needs to be within [0,1]"

    if mode not in ["most_diff_expressed", "least_diff_expressed", "random"]:
        raise ValueError(
            f"Unknown mode {mode}. You can choose between ['most_diff_expressed', 'least_diff_expressed','random']"
        )

    # logging
    if log is None:
        log = logging
    else:
        log = logging.getLogger(log)
    adata.var["DEFacRatioG1G2"] = adata.var["DEFacGroup1"] / adata.var["DEFacGroup2"]
    adata.var["DEFacRatioG2G1"] = adata.var["DEFacGroup2"] / adata.var["DEFacGroup1"]
    all_diffexp_genes = adata.var["DEFacGroup1"][adata.var["DEFacRatioG1G2"] > 1]
    nr_de_genes = int(len(all_diffexp_genes) * ratio_of_de)
    if mode == "most_diff_expressed":
        diffexp_genes = all_diffexp_genes.nlargest(nr_de_genes).index
    elif mode == "least_diff_expressed":
        diffexp_genes = all_diffexp_genes.nsmallest(nr_de_genes).index
    else:
        diffexp_genes = all_diffexp_genes.sample(nr_de_genes).index
    log.info(
        f"Number of the differentially expressed genes in group 1 compared to group 2: {len(diffexp_genes)}"
    )
    return list(diffexp_genes)


def get_gene_list_real_data(
        adata: AnnData,
        dge_method: str = "wilcoxon",
        dge_key: str = "wilcoxon",
        dge_pval_cutoff: float = 0.01,
        dge_log2fc_min: float = 0,
        nr_de_genes: int = 100,
        mode: str = "most_diff_expressed",
        label_col: str = 'healthy',
        label_of_interest: str = 'unhealthy',
        random_state: Optional[int] = 0,
        log: Optional[str] = None,
        copy: bool = False,
        verbose: int = 0,
) -> List[str]:
    """
    This function returns the signature genes for a given dataset. It first gets all differentially expressed genes for
    a group of interest and then selects a signature based on the defined mode.
    mode).
    Args:
        adata: AnnData object containing the preprocessed (log-normalized) gene expression data.
        dge_method: Method for DGEX in Scanpy. Available methods: 'logreg', 't-test', 'wilcoxon', 't-test_overestim_var'
        dge_key: Name of key that is added in '.uns'
        dge_pval_cutoff: Cutoff value of adjusted p-value, i.e., max adjusted p-value
        dge_log2fc_min: Cutoff minimum value of log fold change.
        nr_de_genes: Number of genes in signature.
        mode: Select most highly, least or random differentially expressed genes.
        label_col: Name of column containing cell type labels for DGEX.
        label_of_interest: Name of class we want to get the signature for.
        random_state: Seed for random state.
        log: Name of logger.
        copy: Whether to do the DGEX computation inplace or on a copy of adata.
        verbose: Show print statements if verbose larger than 0.

    Returns:
        Gene expression signature, i.e., list of genes.

    """
    adata = adata.copy() if copy else adata

    if mode not in ["most_diff_expressed", "least_diff_expressed", "random"]:
        raise ValueError(
            f"Unknown mode {mode}. You can choose between ['most_diff_expressed', 'least_diff_expressed','random']"
        )

    # logging
    if log is None:
        log = logging
    else:
        log = logging.getLogger(log)

    if label_col not in adata.obs:
        raise ValueError(
            f"data does not contain any labels in a column called healthy."
        )

    sc.tl.rank_genes_groups(
        adata, label_col, method=dge_method, key_added=dge_key, tie_correct=True
    )
    wc = sc.get.rank_genes_groups_df(
        adata,
        group=label_of_interest,
        key=dge_key,
        pval_cutoff=dge_pval_cutoff,
        log2fc_min=dge_log2fc_min,
    )
    if mode == "most_diff_expressed":
        diffexp_genes = wc.nlargest(nr_de_genes, columns="logfoldchanges")
    elif mode == "least_diff_expressed":
        diffexp_genes = wc.nsmallest(nr_de_genes, columns="logfoldchanges")
    else:
        diffexp_genes = wc.sample(nr_de_genes, random_state=random_state)

    if verbose > 0:
        diffexp_genes["logfoldchanges"].hist(bins=50, figsize=(8, 5))
        plt.xlabel("logfoldchanges", fontsize=10)
        plt.title("logfoldchanges for signature genes", fontsize=12)
        plt.show()

    diffexp_genes = diffexp_genes["names"].tolist()

    return list(diffexp_genes)


def check_signature_genes(var_names: List[str], gene_list: List[str], return_type: Any = list):
    """
    The method checks the availability of signature genes in the list of available genes (var_names). Genes not present
    in var_names are expluded.
    Args:
        var_names: List of available genes in the dataset.
        gene_list: List of genes to score for (signature).
        return_type: Indicates whether to return a list or a set.

    Returns:
        Filtered gene list.

    Raises:
        ValueError
            if return_type is not of type list or set.
            if gene_list gets empty.
    """
    if return_type not in [list, set]:
        raise ValueError(f"return_type needs to be either list or set.")

    if not isinstance(var_names, list):
        var_names = var_names.tolist()

    genes_to_ignore = (set(gene_list)).difference(set(var_names))
    gene_list = (set(var_names)).intersection(set(gene_list))

    if len(genes_to_ignore) > 0:
        sc.logging.warning(f"genes are not in var_names and ignored: {genes_to_ignore}")
    if len(gene_list) == 0:
        raise ValueError("No valid genes were passed for scoring.")

    return return_type(gene_list)


def get_data_for_gene_pool(adata: AnnData, gene_pool: List[str], gene_list: List[str]):
    """
    The method to filter dataset for gene pool and genes in geen_list.
    Args:
        adata: AnnData object containing the preprocessed (log-normalized) gene expression data.
        gene_pool: List of genes from which the control genes can be selected.
        gene_list: List of genes (signature) scoring methods want to score for.

    Returns:
        Eventually, filtered adata subset and new gene_pool.
    """
    var_names = list(adata.var_names)
    gene_pool = (
        var_names if (gene_pool is None) else [x for x in gene_pool if x in var_names]
    )
    if not gene_pool:
        raise ValueError("No valid genes were passed for reference set.")
    if not isinstance(gene_list, list):
        raise ValueError(f"gene_list must be of type list")

    gene_pool = gene_pool + list(set(gene_list) - set(gene_pool))
    # need to include gene_list to
    if len(gene_pool) < len(var_names):
        return adata[:, gene_pool], gene_pool
    else:
        return adata, gene_pool


def nextnonexistent(f: str) -> str:
    """
    Method to get next filename if original filename does already exist.
    Args:
        f: Filename.

    Returns:
        New unique filename.
    """
    fnew = f
    root, ext = os.path.splitext(f)
    i = 0
    while os.path.exists(fnew):
        i += 1
        fnew = '%s_%i%s' % (root, i, ext)
    return fnew


def get_mean_and_variance_gene_expression(adata: AnnData,
                                          estim_var: bool = False,
                                          loess_span: float = 0.3,
                                          loess_degree: int = 2,
                                          show_plots: bool = False,
                                          store_path: Optional[str] = None,
                                          store_data_prefix: str = '') -> DataFrame:
    """
    This function computes for the passed data the average gene expression and the variance of genes. Additionally, one
    can compute the estimated variance and standard deviation by regression the mean out. The estimation of the variance
    is computed by fitting a loess curve on the log10 mean and log10 variance.
    Args:
        adata: AnnData object containing the preprocessed (log-normalized) gene expression data.
        estim_var: Indicates whether to compute the estimated variance or not
        loess_span: Span parameter of loess see https://has2k1.github.io/scikit-misc/stable/generated/skmisc.loess.loess.html
        loess_degree: Span parameter of loess see https://has2k1.github.io/scikit-misc/stable/generated/skmisc.loess.loess.html
        show_plots: Indicates whether to show the plot or not.
        store_path: Path where to store the computed data and the plots. If the path does not exist, no data or plots
            are stored.
        store_data_prefix: Indicates a prefix to the data/ plot file names.

    Returns:
        Dataframe containing the average gene expression and the variance of each gene. If estim_var=True, it
        additionally contains the estimated variance and standard variation of each gene and the loess r2-score
        (in data.attrs).
    """

    store_data = True
    if store_path is not None:
        if not os.path.exists(store_path):
            store_data = False
            warnings.warn(f'The passed store path {store_path} does not exists. Data won\'t be stored.')
    else:
        store_data = False
        print('No store_path indicated, thus no data stored.')

    X = adata.X
    df = pd.DataFrame()
    # compute mean and variance
    df['mean'], df['var'] = _get_mean_var(X)
    df = df.set_index(adata.var_names)
    df = df.sort_values(by='mean')

    # can compute the estimated variance based on the mean by regression.
    if estim_var:
        not_const = df['var'] > 0
        estimate_var = np.zeros(X.shape[1], dtype=np.float64)

        y = np.log10(df['var'][not_const])
        x = np.log10(df['mean'][not_const])
        model = loess(x, y, span=loess_span, degree=loess_degree)
        model.fit()
        estimate_var[not_const] = model.outputs.fitted_values

        df['estimate_var'] = 10 ** estimate_var
        df['estimate_var_1p'] = (10 ** estimate_var) + 1

        df['estimate_std'] = np.sqrt(df['estimate_var'])
        df['estimate_std_1p'] = np.sqrt(df['estimate_var_1p'])

        loess_r2_score = r2_score(y, model.outputs.fitted_values)
        df.attrs['loess_r2_score'] = loess_r2_score

        # Create plot
        fig = plt.figure(figsize=(10, 8))
        plt.scatter(x, y, label='log10(mean) vs. log10(var)')
        plt.scatter(x, estimate_var[not_const], marker='.', label='log10(mean) vs. log10(estimated var)')
        plt.legend(fontsize=14)
        plt.title(f'Relationship mean vs. var/ estimated var, R2-score:{str(np.round(loess_r2_score, decimals=3))}',
                  fontsize=16)
        if store_data:
            new_fn = os.path.join(store_path, (store_data_prefix + '_logmean_vs_logvar.png'))
            new_fn = nextnonexistent(new_fn)
            fig.savefig(new_fn, format='png')
        if show_plots:
            plt.show()
        else:
            plt.close(fig)

    if store_data:
        new_fn = os.path.join(store_path, (store_data_prefix + '_mean_var_estim_var_data.pkl'))
        new_fn = nextnonexistent(new_fn)
        df.to_pickle(new_fn)

    return df


def get_bins_wrt_avg_gene_expression(gene_means: Any, n_bins: int, verbose: int = 0):
    """
    Method to compute the average gene expression bins.
    Args:
        gene_means: Average gene expression vector.
        n_bins: Number of desired bins.
        verbose: Show print statements if larger than 0.

    Returns:
        Series containing gene to expression bin assignment.
    """
    # correct computations of cuts
    ranked_gene_means = gene_means.rank(method="min")
    gene_bins = pd.cut(ranked_gene_means, n_bins, labels=False)
    if verbose > 0:
        print(f"Got {len(np.unique(gene_bins))} bins.")

    return gene_bins


def old_get_bins_wrt_avg_gene_expression(adata, n_bins, verbose=0):
    # compute average expression of genes and remove missing data
    gene_means = pd.Series(nanmean(adata.X, axis=0), index=adata.var_names)
    gene_means = gene_means[np.isfinite(gene_means)]
    if verbose > 0:
        print(f"obs_avg.shape: {gene_means.shape}")

    # correct computations of cuts
    ranked_gene_means = gene_means.rank(method="min")
    gene_bins = pd.cut(ranked_gene_means, n_bins, labels=False)
    if verbose > 0:
        print(f"Got {len(np.unique(gene_bins))} bins.")

    return gene_means, gene_bins


# Following two methods are contributed by Rachit Belwariar.
# https://www.geeksforgeeks.org/longest-common-prefix-using-divide-and-conquer-algorithm/?ref=lbp
# A Python3 Program to find the longest common prefix

# A Utility Function to find the common
# prefix between strings- str1 and str2
def commonPrefixUtil(str1, str2):
    result = ""
    n1, n2 = len(str1), len(str2)
    i, j = 0, 0

    while i <= n1 - 1 and j <= n2 - 1:

        if str1[i] != str2[j]:
            break
        result += str1[i]
        i, j = i + 1, j + 1

    return result


# A Divide and Conquer based function to
# find the longest common prefix. This is
# similar to the merge sort technique
def commonPrefix(arr, low, high):
    if low == high:
        return arr[low]

    if high > low:
        # Same as (low + high)/2, but avoids
        # overflow for large low and high
        mid = low + (high - low) // 2

        str1 = commonPrefix(arr, low, mid)
        str2 = commonPrefix(arr, mid + 1, high)

        return commonPrefixUtil(str1, str2)
